# Supplementary material for: Single cell RNA-sequencing delineates CD8+ tissue resident memory T cells maintaining rejection in liver transplantation
Source: Theranostics. 2024 Aug 12;14(12):4844–60. doi: 10.7150/thno.96928 (PMC11373625; doi:10.7150/thno.96928)
Supplement: Supplementary file 2 — Supplementary table 1 meta data. [file thnov14p4844s2.xlsx]

## Sheet: Sheet1
Sample	GSA_sample	Patient	Etiology	Diagnosis	post_operative_day	Tissue	cell numbers	Platform
B2	B1	patient1	HBV cirrhosis	rejection	244	Blood	6217	10X Genomics
B3	B2	patient2	HCC	non_rejection	2581	Blood	5383	10X Genomics
B4	B3	patient3	HCC	rejection	23	Blood	6258	10X Genomics
B5	B4	patient4	biliary atresia	non_rejection	1168	Blood	6770	10X Genomics
L1	L1	patient5	HBV cirrhosis	rejection	244	Liver	4025	10X Genomics
L2	L2	patient6	biliary atresia	non_rejection	1168	Liver	4847	10X Genomics
L4	L3	patient7	biliary atresia	non_rejection	2527	Liver	5171	10X Genomics
L5	L4	patient8	biliary atresia	rejection	2012	Liver	8593	10X Genomics
D2_1	D2_1	patient9	HCC	rejection	609	Liver	3872	DNBelab C4
D2_2	D2_2	patient9	HCC	rejection	609	Liver	4819	DNBelab C4
D5_1	D5_1	patient10	HCC	rejection	2641	Liver	8635	DNBelab C4
D5_2	D5_2	patient10	HCC	rejection	2641	Liver	9182	DNBelab C4
D8_1	D8_1	patient11	HBV cirrhosis	non_rejection	2267	Liver	7047	DNBelab C4
D8_2	D8_2	patient11	HBV cirrhosis	non_rejection	2267	Liver	7081	DNBelab C4
D10	D10	patient12	HCC	non_rejection	753	Liver	9150	DNBelab C4
D12	D12	patient13	HBV cirrhosis	rejection	426	Liver	8233	DNBelab C4
D15	D15	patient14	karoli	non_rejection	1425	Liver	9743	DNBelab C4

## Sheet: Sheet2
Cell type	Gene marker
T cell	CD3D
T cell	CD3E
T cell	CD3G
myeloid cell	CD68
myeloid cell	CD14
myeloid cell	CD163
fibroblast	COL1A2
fibroblast	COL3A1
fibroblast	ACTA2
endothelial cell	ERG
endothelial cell	VWF
endothelial cell	ENG
endothelial cell	CD34
hepatocyte	ALB
hepatocyte	TF
hepatocyte	TTR

## Sheet: Sheet3
criteria of inclusion
cell survival rate	numbers of dissociated cells	clumping rate
>80%	>20000	<10%
