# Supplementary material for: Single cell RNA-sequencing delineates CD8+ tissue resident memory T cells maintaining rejection in liver transplantation
Source: Theranostics. 2024 Aug 12;14(12):4844–60. doi: 10.7150/thno.96928 (PMC11373625; doi:10.7150/thno.96928)
Supplement: Supplementary file 3 — Supplementary table 2 human CD4T. [file thnov14p4844s3.xlsx]

## Sheet: human_CD4T_C2_TRM_GO
	ONTOLOGY	ID	Description	GeneRatio	BgRatio	pvalue	p.adjust	qvalue	geneID	Count
GO:0035914	BP	GO:0035914	skeletal muscle cell differentiation	5/45	72/18903	7.55525e-07	0.000619793	0.000455951	FOS/NR4A1/EGR1/KLF5/MAFF	5
GO:0007517	BP	GO:0007517	muscle organ development	8/45	348/18903	1.44896e-06	0.000619793	0.000455951	FOS/NR4A1/EGR1/KLF5/HOMER1/ID3/EGR3/MAFF	8
GO:0010631	BP	GO:0010631	epithelial cell migration	8/45	366/18903	2.10998e-06	0.000619793	0.000455951	JUN/NR4A1/PLK2/SNAI1/RGCC/GADD45A/EGR3/RHOB	8
GO:0090132	BP	GO:0090132	epithelium migration	8/45	369/18903	2.24195e-06	0.000619793	0.000455951	JUN/NR4A1/PLK2/SNAI1/RGCC/GADD45A/EGR3/RHOB	8
GO:0007519	BP	GO:0007519	skeletal muscle tissue development	6/45	164/18903	2.39536e-06	0.000619793	0.000455951	FOS/NR4A1/EGR1/KLF5/HOMER1/MAFF	6
GO:0090130	BP	GO:0090130	tissue migration	8/45	374/18903	2.47752e-06	0.000619793	0.000455951	JUN/NR4A1/PLK2/SNAI1/RGCC/GADD45A/EGR3/RHOB	8
GO:0060538	BP	GO:0060538	skeletal muscle organ development	6/45	176/18903	3.60506e-06	0.000773027	0.000568677	FOS/NR4A1/EGR1/KLF5/HOMER1/MAFF	6
GO:1902895	BP	GO:1902895	positive regulation of miRNA transcription	4/45	47/18903	4.63755e-06	0.00087012	0.000640104	FOS/JUN/EGR1/KLF5	4
GO:0050678	BP	GO:0050678	regulation of epithelial cell proliferation	8/45	414/18903	5.24422e-06	0.00087462	0.000643414	JUN/NR4A1/AREG/ZFP36/RGCC/CDKN1C/NR4A3/EGR3	8
GO:0045936	BP	GO:0045936	negative regulation of phosphate metabolic process	8/45	440/18903	8.18815e-06	0.00113595	0.000835663	JUN/GADD45B/DUSP1/PPP1R15A/SOCS3/MYADM/CDKN1C/GADD45A	8
GO:0010563	BP	GO:0010563	negative regulation of phosphorus metabolic process	8/45	441/18903	8.32476e-06	0.00113595	0.000835663	JUN/GADD45B/DUSP1/PPP1R15A/SOCS3/MYADM/CDKN1C/GADD45A	8
GO:2000630	BP	GO:2000630	positive regulation of miRNA metabolic process	4/45	56/18903	9.40173e-06	0.00116544	0.000857358	FOS/JUN/EGR1/KLF5	4
GO:0038066	BP	GO:0038066	p38MAPK cascade	4/45	57/18903	1.00938e-05	0.00116544	0.000857358	GADD45B/DUSP1/ZFP36/GADD45A	4
GO:1902893	BP	GO:1902893	regulation of miRNA transcription	4/45	61/18903	1.32429e-05	0.00132573	0.00097527	FOS/JUN/EGR1/KLF5	4
GO:0001933	BP	GO:0001933	negative regulation of protein phosphorylation	7/45	338/18903	1.38986e-05	0.00132573	0.00097527	JUN/GADD45B/DUSP1/SOCS3/MYADM/CDKN1C/GADD45A	7
GO:0061614	BP	GO:0061614	miRNA transcription	4/45	62/18903	1.41317e-05	0.00132573	0.00097527	FOS/JUN/EGR1/KLF5	4
GO:0050673	BP	GO:0050673	epithelial cell proliferation	8/45	481/18903	1.56224e-05	0.00137937	0.00101473	JUN/NR4A1/AREG/ZFP36/RGCC/CDKN1C/NR4A3/EGR3	8
GO:0001667	BP	GO:0001667	ameboidal-type cell migration	8/45	492/18903	1.8385e-05	0.0015331	0.00112783	JUN/NR4A1/PLK2/SNAI1/RGCC/GADD45A/EGR3/RHOB	8
GO:2000628	BP	GO:2000628	regulation of miRNA metabolic process	4/45	74/18903	2.85482e-05	0.00225101	0.00165596	FOS/JUN/EGR1/KLF5	4
GO:0042326	BP	GO:0042326	negative regulation of phosphorylation	7/45	381/18903	2.99935e-05	0.00225101	0.00165596	JUN/GADD45B/DUSP1/SOCS3/MYADM/CDKN1C/GADD45A	7
GO:0035994	BP	GO:0035994	response to muscle stretch	3/45	26/18903	3.15453e-05	0.00225474	0.0016587	FOS/JUN/NFKBIA	3
GO:0043542	BP	GO:0043542	endothelial cell migration	6/45	281/18903	5.12003e-05	0.00349326	0.00256981	NR4A1/PLK2/RGCC/GADD45A/EGR3/RHOB	6
GO:0043434	BP	GO:0043434	response to peptide hormone	7/45	421/18903	5.64977e-05	0.00368709	0.00271241	FOS/NR4A1/EGR1/AREG/SOCS3/NR4A3/PDE3B	7
GO:0043534	BP	GO:0043534	blood vessel endothelial cell migration	5/45	177/18903	6.13595e-05	0.00370225	0.00272356	NR4A1/PLK2/RGCC/GADD45A/EGR3	5
GO:0010586	BP	GO:0010586	miRNA metabolic process	4/45	90/18903	6.1663e-05	0.00370225	0.00272356	FOS/JUN/EGR1/KLF5	4
GO:0140467	BP	GO:0140467	integrated stress response signaling	3/45	40/18903	0.000117111	0.00666517	0.00490323	FOS/JUN/PPP1R15A	3
GO:0000302	BP	GO:0000302	response to reactive oxygen species	5/45	204/18903	0.000119893	0.00666517	0.00490323	FOS/JUN/AREG/NR4A3/RHOB	5
GO:0009612	BP	GO:0009612	response to mechanical stimulus	5/45	211/18903	0.000140415	0.00743946	0.00547284	FOSB/FOS/JUN/NFKBIA/GADD45A	5
GO:0048545	BP	GO:0048545	response to steroid hormone	6/45	339/18903	0.000143734	0.00743946	0.00547284	FOSB/FOS/AREG/ZFP36/HSPA1B/NR4A3	6
GO:1900744	BP	GO:1900744	regulation of p38MAPK cascade	3/45	45/18903	0.000166806	0.00826701	0.00608163	GADD45B/DUSP1/GADD45A	3
GO:0000079	BP	GO:0000079	regulation of cyclin-dependent protein serine/threonine kinase activity	4/45	117/18903	0.000170738	0.00826701	0.00608163	RGCC/CDKN1C/GADD45A/CKS2	4
GO:0050679	BP	GO:0050679	positive regulation of epithelial cell proliferation	5/45	224/18903	0.000185568	0.00830856	0.00611219	JUN/NR4A1/AREG/NR4A3/EGR3	5
GO:0071774	BP	GO:0071774	response to fibroblast growth factor	4/45	120/18903	0.000188202	0.00830856	0.00611219	NR4A1/IER2/ZFP36/EGR3	4
GO:1904029	BP	GO:1904029	regulation of cyclin-dependent protein kinase activity	4/45	120/18903	0.000188202	0.00830856	0.00611219	RGCC/CDKN1C/GADD45A/CKS2	4
GO:0051384	BP	GO:0051384	response to glucocorticoid	4/45	142/18903	0.000358052	0.0153553	0.0112961	FOSB/FOS/AREG/ZFP36	4
GO:0045786	BP	GO:0045786	negative regulation of cell cycle	6/45	405/18903	0.000374448	0.0156124	0.0114853	NR4A1/PLK2/DUSP1/RGCC/CDKN1C/RHOB	6
GO:0051592	BP	GO:0051592	response to calcium ion	4/45	147/18903	0.000408264	0.0165623	0.012184	FOSB/FOS/JUN/HOMER1	4
GO:0016525	BP	GO:0016525	negative regulation of angiogenesis	4/45	149/18903	0.000429691	0.0166425	0.0122431	PLK2/RGCC/GADD45A/PDE3B	4
GO:0034614	BP	GO:0034614	cellular response to reactive oxygen species	4/45	150/18903	0.000440701	0.0166425	0.0122431	FOS/JUN/NR4A3/RHOB	4
GO:2000181	BP	GO:2000181	negative regulation of blood vessel morphogenesis	4/45	151/18903	0.000451911	0.0166425	0.0122431	PLK2/RGCC/GADD45A/PDE3B	4
GO:1901343	BP	GO:1901343	negative regulation of vasculature development	4/45	152/18903	0.000463323	0.0166425	0.0122431	PLK2/RGCC/GADD45A/PDE3B	4
GO:0060537	BP	GO:0060537	muscle tissue development	6/45	422/18903	0.00046568	0.0166425	0.0122431	FOS/NR4A1/EGR1/KLF5/HOMER1/MAFF	6
GO:0051348	BP	GO:0051348	negative regulation of transferase activity	5/45	276/18903	0.000484975	0.016929	0.0124538	GADD45B/DUSP1/ZFP36/CDKN1C/GADD45A	5
GO:0006979	BP	GO:0006979	response to oxidative stress	6/45	434/18903	0.000539925	0.0184188	0.0135498	FOS/JUN/AREG/HSPA1B/NR4A3/RHOB	6
GO:0070262	BP	GO:0070262	peptidyl-serine dephosphorylation	2/45	15/18903	0.000570498	0.0190293	0.0139989	DUSP1/PPP1R15A	2
GO:0034599	BP	GO:0034599	cellular response to oxidative stress	5/45	288/18903	0.00058833	0.0191975	0.0141226	FOS/JUN/HSPA1B/NR4A3/RHOB	5
GO:0010632	BP	GO:0010632	regulation of epithelial cell migration	5/45	292/18903	0.000626213	0.0195434	0.0143771	JUN/PLK2/RGCC/GADD45A/RHOB	5
GO:0031960	BP	GO:0031960	response to corticosteroid	4/45	165/18903	0.00063104	0.0195434	0.0143771	FOSB/FOS/AREG/ZFP36	4
GO:0061469	BP	GO:0061469	regulation of type B pancreatic cell proliferation	2/45	16/18903	0.000651011	0.0195434	0.0143771	NR4A1/NR4A3	2
GO:0070431	BP	GO:0070431	nucleotide-binding oligomerization domain containing 2 signaling pathway	2/45	16/18903	0.000651011	0.0195434	0.0143771	NFKBIA/HSPA1B	2
GO:0051412	BP	GO:0051412	response to corticosterone	2/45	17/18903	0.000736696	0.021682	0.0159503	FOSB/FOS	2
GO:0071479	BP	GO:0071479	cellular response to ionizing radiation	3/45	75/18903	0.000755173	0.0217984	0.016036	EGR1/GADD45A/RHOB	3
GO:0071375	BP	GO:0071375	cellular response to peptide hormone stimulus	5/45	306/18903	0.000773388	0.0219029	0.0161129	FOS/NR4A1/SOCS3/NR4A3/PDE3B	5
GO:0001936	BP	GO:0001936	regulation of endothelial cell proliferation	4/45	183/18903	0.000928953	0.0258215	0.0189956	JUN/NR4A1/RGCC/EGR3	4
GO:0071277	BP	GO:0071277	cellular response to calcium ion	3/45	87/18903	0.00116204	0.0317132	0.0233298	FOSB/FOS/JUN	3
GO:0007369	BP	GO:0007369	gastrulation	4/45	196/18903	0.0011979	0.0321081	0.0236203	DUSP1/MYADM/SNAI1/NR4A3	4
GO:0001935	BP	GO:0001935	endothelial cell proliferation	4/45	199/18903	0.00126696	0.033166	0.0243986	JUN/NR4A1/RGCC/EGR3	4
GO:0051591	BP	GO:0051591	response to cAMP	3/45	90/18903	0.00128157	0.033166	0.0243986	FOSB/FOS/AREG	3
GO:0062197	BP	GO:0062197	cellular response to chemical stress	5/45	345/18903	0.00132037	0.033591	0.0247112	FOS/JUN/HSPA1B/NR4A3/RHOB	5
GO:0045765	BP	GO:0045765	regulation of angiogenesis	5/45	349/18903	0.00138936	0.0347572	0.0255691	PLK2/RGCC/GADD45A/RHOB/PDE3B	5
GO:0002042	BP	GO:0002042	cell migration involved in sprouting angiogenesis	3/45	94/18903	0.0014526	0.0357434	0.0262946	NR4A1/PLK2/EGR3	3
GO:1901342	BP	GO:1901342	regulation of vasculature development	5/45	355/18903	0.00149781	0.0362616	0.0266758	PLK2/RGCC/GADD45A/RHOB/PDE3B	5
GO:0007623	BP	GO:0007623	circadian rhythm	4/45	210/18903	0.00154411	0.036789	0.0270638	EGR1/HOMER1/ID3/EGR3	4
GO:0070423	BP	GO:0070423	nucleotide-binding oligomerization domain containing signaling pathway	2/45	25/18903	0.00160551	0.0376541	0.0277003	NFKBIA/HSPA1B	2
GO:0045637	BP	GO:0045637	regulation of myeloid cell differentiation	4/45	214/18903	0.0016546	0.0382085	0.0281081	FOS/ZFP36/NFKBIA/HSPA1B	4
GO:0006469	BP	GO:0006469	negative regulation of protein kinase activity	4/45	216/18903	0.00171186	0.0383344	0.0282007	GADD45B/DUSP1/CDKN1C/GADD45A	4
GO:0034620	BP	GO:0034620	cellular response to unfolded protein	3/45	100/18903	0.00173496	0.0383344	0.0282007	PPP1R15A/HERPUD1/HSPA1B	3
GO:0035872	BP	GO:0035872	nucleotide-binding domain, leucine rich repeat containing receptor signaling pathway	2/45	26/18903	0.00173667	0.0383344	0.0282007	NFKBIA/HSPA1B	2
GO:1901653	BP	GO:1901653	cellular response to peptide	5/45	373/18903	0.00186082	0.0401575	0.0295419	FOS/NR4A1/SOCS3/NR4A3/PDE3B	5
GO:0044342	BP	GO:0044342	type B pancreatic cell proliferation	2/45	27/18903	0.00187277	0.0401575	0.0295419	NR4A1/NR4A3	2
GO:0071241	BP	GO:0071241	cellular response to inorganic substance	4/45	229/18903	0.00211812	0.0444066	0.0326677	FOSB/FOS/JUN/EIF4A3	4
GO:0010594	BP	GO:0010594	regulation of endothelial cell migration	4/45	230/18903	0.00215189	0.0444066	0.0326677	PLK2/RGCC/GADD45A/RHOB	4
GO:0010458	BP	GO:0010458	exit from mitosis	2/45	29/18903	0.00215968	0.0444066	0.0326677	UBE2S/RGCC	2
GO:2001234	BP	GO:2001234	negative regulation of apoptotic signaling pathway	4/45	233/18903	0.00225546	0.0457492	0.0336554	HERPUD1/SNAI1/HSPA1B/ITGA6	4
GO:0071356	BP	GO:0071356	cellular response to tumor necrosis factor	4/45	234/18903	0.00229073	0.0458451	0.033726	FOS/ZFP36/NFKBIA/HSPA1B	4
GO:0071900	BP	GO:0071900	regulation of protein serine/threonine kinase activity	5/45	395/18903	0.0023878	0.0467154	0.0343662	DUSP1/RGCC/CDKN1C/GADD45A/CKS2	5
GO:0035767	BP	GO:0035767	endothelial cell chemotaxis	2/45	31/18903	0.00246606	0.0467154	0.0343662	NR4A1/EGR3	2
GO:1900745	BP	GO:1900745	positive regulation of p38MAPK cascade	2/45	31/18903	0.00246606	0.0467154	0.0343662	GADD45B/GADD45A	2
GO:0051403	BP	GO:0051403	stress-activated MAPK cascade	4/45	239/18903	0.00247283	0.0467154	0.0343662	GADD45B/DUSP1/ZFP36/GADD45A	4
GO:0033673	BP	GO:0033673	negative regulation of kinase activity	4/45	240/18903	0.00251041	0.0467154	0.0343662	GADD45B/DUSP1/CDKN1C/GADD45A	4
GO:0044344	BP	GO:0044344	cellular response to fibroblast growth factor stimulus	3/45	114/18903	0.00252095	0.0467154	0.0343662	NR4A1/ZFP36/EGR3	3
GO:0001938	BP	GO:0001938	positive regulation of endothelial cell proliferation	3/45	115/18903	0.0025842	0.0473034	0.0347987	JUN/NR4A1/EGR3	3
GO:0045444	BP	GO:0045444	fat cell differentiation	4/45	244/18903	0.00266468	0.047896	0.0352347	NR4A1/ZFP36/KLF5/NR4A3	4
GO:0030099	BP	GO:0030099	myeloid cell differentiation	5/45	407/18903	0.00271737	0.047896	0.0352347	FOS/JUN/ZFP36/NFKBIA/HSPA1B	5
GO:0031098	BP	GO:0031098	stress-activated protein kinase signaling cascade	4/45	246/18903	0.00274421	0.047896	0.0352347	GADD45B/DUSP1/ZFP36/GADD45A	4
GO:0045930	BP	GO:0045930	negative regulation of mitotic cell cycle	4/45	246/18903	0.00274421	0.047896	0.0352347	PLK2/DUSP1/RGCC/CDKN1C	4
GO:1903706	BP	GO:1903706	regulation of hemopoiesis	5/45	413/18903	0.00289403	0.0497233	0.036579	FOS/ZFP36/NFKBIA/HSPA1B/EGR3	5
GO:0035967	BP	GO:0035967	cellular response to topologically incorrect protein	3/45	120/18903	0.00291516	0.0497233	0.036579	PPP1R15A/HERPUD1/HSPA1B	3
GO:0099524	CC	GO:0099524	postsynaptic cytosol	2/45	13/19869	0.000385067	0.0342116	0.0313554	EIF4A3/HOMER1	2
GO:0099522	CC	GO:0099522	cytosolic region	2/45	16/19869	0.000589855	0.0342116	0.0313554	EIF4A3/HOMER1	2
GO:0001228	MF	GO:0001228	DNA-binding transcription activator activity, RNA polymerase II-specific	9/45	468/18432	1.59754e-06	0.00014137	0.000102815	FOSB/FOS/JUN/NR4A1/EGR1/KLF5/NR4A3/EGR3/MAFF	9
GO:0001216	MF	GO:0001216	DNA-binding transcription activator activity	9/45	472/18432	1.71358e-06	0.00014137	0.000102815	FOSB/FOS/JUN/NR4A1/EGR1/KLF5/NR4A3/EGR3/MAFF	9
GO:0070412	MF	GO:0070412	R-SMAD binding	3/45	24/18432	2.65526e-05	0.00146039	0.0010621	FOS/JUN/RGCC	3
GO:0140297	MF	GO:0140297	DNA-binding transcription factor binding	7/45	476/18432	0.000142211	0.0058662	0.00426633	FOS/JUN/NR4A1/KLF5/NFKBIA/ID3/NR4A3	7
GO:0019887	MF	GO:0019887	protein kinase regulator activity	5/45	218/18432	0.000183748	0.00606368	0.00440995	AREG/SOCS3/RGCC/CDKN1C/CKS2	5
GO:0019207	MF	GO:0019207	kinase regulator activity	5/45	246/18432	0.00032132	0.00883631	0.00642641	AREG/SOCS3/RGCC/CDKN1C/CKS2	5
GO:0035259	MF	GO:0035259	nuclear glucocorticoid receptor binding	2/45	13/18432	0.000446897	0.010534	0.0076611	NR4A1/NR4A3	2
GO:0035497	MF	GO:0035497	cAMP response element binding	2/45	17/18432	0.000774378	0.0159715	0.0116157	JUN/NR4A3	2
GO:0046332	MF	GO:0046332	SMAD binding	3/45	78/18432	0.000910253	0.016688	0.0121367	FOS/JUN/RGCC	3
GO:0061629	MF	GO:0061629	RNA polymerase II-specific DNA-binding transcription factor binding	5/45	350/18432	0.00157164	0.0259321	0.0188597	FOS/JUN/NR4A1/NFKBIA/NR4A3	5
GO:0043425	MF	GO:0043425	bHLH transcription factor binding	2/45	31/18432	0.0025908	0.0381458	0.0277424	KLF5/ID3	2
GO:0030295	MF	GO:0030295	protein kinase activator activity	3/45	115/18432	0.00277424	0.0381458	0.0277424	AREG/RGCC/CKS2	3
GO:0019209	MF	GO:0019209	kinase activator activity	3/45	121/18432	0.00320299	0.0406534	0.0295661	AREG/RGCC/CKS2	3

## Sheet: human_CD4T_C2_TRM_KEGG
	ID	Description	GeneRatio	BgRatio	pvalue	p.adjust	qvalue	geneID	Count
hsa04010	hsa04010	MAPK signaling pathway	9/39	301/8586	5.94907e-06	0.000886412	0.00060117	2353/3725/3164/4616/374/1843/3925/3304/1647	9
hsa04210	hsa04210	Apoptosis	6/39	136/8586	3.0023e-05	0.00196149	0.0013303	2353/3725/4616/10376/4792/1647	6
hsa05210	hsa05210	Colorectal cancer	5/39	86/8586	3.94932e-05	0.00196149	0.0013303	2353/3725/4616/374/1647	5
hsa05222	hsa05222	Small cell lung cancer	5/39	92/8586	5.46712e-05	0.0020365	0.00138117	4616/4792/3655/1647/1164	5
hsa04380	hsa04380	Osteoclast differentiation	5/39	135/8586	0.000334339	0.00962647	0.00652873	2354/2353/3725/9021/4792	5
hsa05140	hsa05140	Leishmaniasis	4/39	77/8586	0.000387643	0.00962647	0.00652873	2353/3725/65108/4792	4
hsa05132	hsa05132	Salmonella infection	6/39	249/8586	0.000817999	0.0153933	0.0104398	2353/3725/10383/10376/4792/388	6
hsa04657	hsa04657	IL-17 signaling pathway	4/39	94/8586	0.000826487	0.0153933	0.0104398	2354/2353/3725/4792	4
hsa04668	hsa04668	TNF signaling pathway	4/39	114/8586	0.0016946	0.0280551	0.0190271	2353/3725/9021/4792	4
hsa05130	hsa05130	Pathogenic Escherichia coli infection	5/39	198/8586	0.00188723	0.0281198	0.019071	2353/3725/10383/10376/4792	5
hsa04068	hsa04068	FoxO signaling pathway	4/39	131/8586	0.00281558	0.0381383	0.0258656	4616/10769/9456/1647	4
hsa05166	hsa05166	Human T-cell leukemia virus 1 infection	5/39	222/8586	0.00310622	0.0385689	0.0261577	2353/3725/1958/7538/4792	5
hsa05162	hsa05162	Measles	4/39	138/8586	0.00339746	0.0389401	0.0264094	2353/3725/4792/3304	4
hsa05031	hsa05031	Amphetamine addiction	3/39	69/8586	0.00369113	0.0392842	0.0266428	2354/2353/3725	3
hsa05224	hsa05224	Breast cancer	4/39	147/8586	0.00425987	0.0423147	0.0286981	2353/3725/4616/1647	4
hsa05220	hsa05220	Chronic myeloid leukemia	3/39	76/8586	0.00484549	0.0451236	0.0306031	4616/4792/1647	3

## Sheet: human_CD4T_C4_TRM_GO
	ONTOLOGY	ID	Description	GeneRatio	BgRatio	pvalue	p.adjust	qvalue	geneID	Count
GO:0045936	BP	GO:0045936	negative regulation of phosphate metabolic process	10/34	440/18903	3.35445e-09	3.4111e-06	1.78269e-06	DUSP6/MYADM/TNFAIP3/PPP1R15A/IFNG/JUN/CDKN1A/DUSP1/TNF/GADD45B	10
GO:0010563	BP	GO:0010563	negative regulation of phosphorus metabolic process	10/34	441/18903	3.42825e-09	3.4111e-06	1.78269e-06	DUSP6/MYADM/TNFAIP3/PPP1R15A/IFNG/JUN/CDKN1A/DUSP1/TNF/GADD45B	10
GO:1903706	BP	GO:1903706	regulation of hemopoiesis	9/34	413/18903	3.36246e-08	2.23043e-05	1.16565e-05	ANXA1/HSPA1A/HSPA1B/ZFP36/FOS/IFNG/TNF/XBP1/IL7R	9
GO:0001933	BP	GO:0001933	negative regulation of protein phosphorylation	8/34	338/18903	1.16461e-07	4.87282e-05	2.5466e-05	DUSP6/MYADM/TNFAIP3/IFNG/JUN/CDKN1A/DUSP1/GADD45B	8
GO:0097191	BP	GO:0097191	extrinsic apoptotic signaling pathway	7/34	224/18903	1.22433e-07	4.87282e-05	2.5466e-05	HSPA1A/HSPA1B/TNFAIP3/IFNG/TNF/ATF3/LMNA	7
GO:0042326	BP	GO:0042326	negative regulation of phosphorylation	8/34	381/18903	2.90573e-07	8.72384e-05	4.55919e-05	DUSP6/MYADM/TNFAIP3/IFNG/JUN/CDKN1A/DUSP1/GADD45B	8
GO:2001236	BP	GO:2001236	regulation of extrinsic apoptotic signaling pathway	6/34	155/18903	3.06869e-07	8.72384e-05	4.55919e-05	HSPA1A/HSPA1B/TNFAIP3/TNF/ATF3/LMNA	6
GO:2000347	BP	GO:2000347	positive regulation of hepatocyte proliferation	3/34	10/18903	6.32498e-07	0.00013117	6.85512e-05	TNFAIP3/TNF/XBP1	3
GO:0034599	BP	GO:0034599	cellular response to oxidative stress	7/34	288/18903	6.70059e-07	0.00013117	6.85512e-05	ANXA1/HSPA1A/HSPA1B/TNFAIP3/FOS/JUN/TNF	7
GO:0046890	BP	GO:0046890	regulation of lipid biosynthetic process	6/34	182/18903	7.88529e-07	0.00013117	6.85512e-05	ANXA1/IFNG/TNF/EGR1/LDLR/INSIG1	6
GO:1902107	BP	GO:1902107	positive regulation of leukocyte differentiation	6/34	184/18903	8.40593e-07	0.00013117	6.85512e-05	ANXA1/FOS/IFNG/TNF/XBP1/IL7R	6
GO:1903708	BP	GO:1903708	positive regulation of hemopoiesis	6/34	184/18903	8.40593e-07	0.00013117	6.85512e-05	ANXA1/FOS/IFNG/TNF/XBP1/IL7R	6
GO:2001237	BP	GO:2001237	negative regulation of extrinsic apoptotic signaling pathway	5/34	99/18903	8.77788e-07	0.00013117	6.85512e-05	HSPA1A/HSPA1B/TNFAIP3/TNF/LMNA	5
GO:0034620	BP	GO:0034620	cellular response to unfolded protein	5/34	100/18903	9.22805e-07	0.00013117	6.85512e-05	HSPA1A/HSPA1B/PPP1R15A/XBP1/ATF3	5
GO:0019218	BP	GO:0019218	regulation of steroid metabolic process	5/34	102/18903	1.0183e-06	0.000132943	6.94776e-05	IFNG/TNF/EGR1/LDLR/INSIG1	5
GO:0045639	BP	GO:0045639	positive regulation of myeloid cell differentiation	5/34	103/18903	1.06889e-06	0.000132943	6.94776e-05	HSPA1A/HSPA1B/FOS/IFNG/TNF	5
GO:0001774	BP	GO:0001774	microglial cell activation	4/34	47/18903	1.47266e-06	0.000139013	7.265e-05	IFNG/JUN/TNF/LDLR	4
GO:1902895	BP	GO:1902895	positive regulation of miRNA transcription	4/34	47/18903	1.47266e-06	0.000139013	7.265e-05	FOS/JUN/TNF/EGR1	4
GO:1903131	BP	GO:1903131	mononuclear cell differentiation	8/34	473/18903	1.48414e-06	0.000139013	7.265e-05	ANXA1/KLF6/FOS/IFNG/JUN/EGR1/XBP1/IL7R	8
GO:0070424	BP	GO:0070424	regulation of nucleotide-binding oligomerization domain containing signaling pathway	3/34	13/18903	1.5019e-06	0.000139013	7.265e-05	HSPA1A/HSPA1B/TNFAIP3	3
GO:0031667	BP	GO:0031667	response to nutrient levels	8/34	474/18903	1.50775e-06	0.000139013	7.265e-05	ZFP36/FOS/CDKN1A/TNF/XBP1/LDLR/ATF3/PLIN2	8
GO:0045732	BP	GO:0045732	positive regulation of protein catabolic process	6/34	209/18903	1.76614e-06	0.000139013	7.265e-05	HSPA1A/HSPA1B/TNFAIP3/IFNG/TNF/LDLR	6
GO:0001819	BP	GO:0001819	positive regulation of cytokine production	8/34	486/18903	1.81702e-06	0.000139013	7.265e-05	ANXA1/HSPA1A/HSPA1B/IFNG/RGCC/TNF/EGR1/XBP1	8
GO:0042594	BP	GO:0042594	response to starvation	6/34	211/18903	1.86653e-06	0.000139013	7.265e-05	ZFP36/FOS/CDKN1A/XBP1/ATF3/PLIN2	6
GO:0002269	BP	GO:0002269	leukocyte activation involved in inflammatory response	4/34	50/18903	1.89423e-06	0.000139013	7.265e-05	IFNG/JUN/TNF/LDLR	4
GO:0061043	BP	GO:0061043	regulation of vascular wound healing	3/34	14/18903	1.90916e-06	0.000139013	7.265e-05	TNFAIP3/TNF/XBP1	3
GO:0022407	BP	GO:0022407	regulation of cell-cell adhesion	8/34	490/18903	1.93146e-06	0.000139013	7.265e-05	ANXA1/MYADM/IFNG/RGCC/TNF/XBP1/IL7R/ICOS	8
GO:0048545	BP	GO:0048545	response to steroid hormone	7/34	339/18903	1.98912e-06	0.000139013	7.265e-05	ANXA1/HSPA1A/HSPA1B/FOSB/ZFP36/FOS/TNF	7
GO:0045637	BP	GO:0045637	regulation of myeloid cell differentiation	6/34	214/18903	2.02582e-06	0.000139013	7.265e-05	HSPA1A/HSPA1B/ZFP36/FOS/IFNG/TNF	6
GO:0062197	BP	GO:0062197	cellular response to chemical stress	7/34	345/18903	2.23451e-06	0.00014616	7.63849e-05	ANXA1/HSPA1A/HSPA1B/TNFAIP3/FOS/JUN/TNF	7
GO:0035967	BP	GO:0035967	cellular response to topologically incorrect protein	5/34	120/18903	2.27686e-06	0.00014616	7.63849e-05	HSPA1A/HSPA1B/PPP1R15A/XBP1/ATF3	5
GO:2000345	BP	GO:2000345	regulation of hepatocyte proliferation	3/34	15/18903	2.38351e-06	0.000148225	7.74642e-05	TNFAIP3/TNF/XBP1	3
GO:0061900	BP	GO:0061900	glial cell activation	4/34	54/18903	2.588e-06	0.000156064	8.15612e-05	IFNG/JUN/TNF/LDLR	4
GO:0070431	BP	GO:0070431	nucleotide-binding oligomerization domain containing 2 signaling pathway	3/34	16/18903	2.92995e-06	0.00017046	8.90848e-05	HSPA1A/HSPA1B/TNFAIP3	3
GO:2000630	BP	GO:2000630	positive regulation of miRNA metabolic process	4/34	56/18903	2.99805e-06	0.00017046	8.90848e-05	FOS/JUN/TNF/EGR1	4
GO:2001234	BP	GO:2001234	negative regulation of apoptotic signaling pathway	6/34	233/18903	3.3132e-06	0.000173286	9.05614e-05	HSPA1A/HSPA1B/TNFAIP3/TNF/XBP1/LMNA	6
GO:0032612	BP	GO:0032612	interleukin-1 production	5/34	130/18903	3.37627e-06	0.000173286	9.05614e-05	ANXA1/TNFAIP3/IFNG/TNF/EGR1	5
GO:0032652	BP	GO:0032652	regulation of interleukin-1 production	5/34	130/18903	3.37627e-06	0.000173286	9.05614e-05	ANXA1/TNFAIP3/IFNG/TNF/EGR1	5
GO:0071356	BP	GO:0071356	cellular response to tumor necrosis factor	6/34	234/18903	3.39605e-06	0.000173286	9.05614e-05	HSPA1A/HSPA1B/TNFAIP3/ZFP36/FOS/TNF	6
GO:2001233	BP	GO:2001233	regulation of apoptotic signaling pathway	7/34	374/18903	3.80823e-06	0.00018946	9.90141e-05	HSPA1A/HSPA1B/TNFAIP3/TNF/XBP1/ATF3/LMNA	7
GO:1902893	BP	GO:1902893	regulation of miRNA transcription	4/34	61/18903	4.23274e-06	0.000205443	0.000107367	FOS/JUN/TNF/EGR1	4
GO:0061614	BP	GO:0061614	miRNA transcription	4/34	62/18903	4.51891e-06	0.00021411	0.000111897	FOS/JUN/TNF/EGR1	4
GO:0033002	BP	GO:0033002	muscle cell proliferation	6/34	247/18903	4.63599e-06	0.000214549	0.000112126	TNFAIP3/FOS/IFNG/JUN/CDKN1A/TNF	6
GO:0001889	BP	GO:0001889	liver development	5/34	141/18903	5.02761e-06	0.000222332	0.000116194	ANXA1/TNFAIP3/JUN/TNF/XBP1	5
GO:0006986	BP	GO:0006986	response to unfolded protein	5/34	141/18903	5.02761e-06	0.000222332	0.000116194	HSPA1A/HSPA1B/PPP1R15A/XBP1/ATF3	5
GO:0051384	BP	GO:0051384	response to glucocorticoid	5/34	142/18903	5.20443e-06	0.000225148	0.000117665	ANXA1/FOSB/ZFP36/FOS/TNF	5
GO:0034612	BP	GO:0034612	response to tumor necrosis factor	6/34	254/18903	5.44277e-06	0.000230449	0.000120436	HSPA1A/HSPA1B/TNFAIP3/ZFP36/FOS/TNF	6
GO:0061008	BP	GO:0061008	hepaticobiliary system development	5/34	144/18903	5.57269e-06	0.000231035	0.000120742	ANXA1/TNFAIP3/JUN/TNF/XBP1	5
GO:0030099	BP	GO:0030099	myeloid cell differentiation	7/34	407/18903	6.63244e-06	0.000269358	0.00014077	HSPA1A/HSPA1B/ZFP36/FOS/IFNG/JUN/TNF	7
GO:0061042	BP	GO:0061042	vascular wound healing	3/34	22/18903	7.9981e-06	0.000306081	0.000159962	TNFAIP3/TNF/XBP1	3
GO:0072574	BP	GO:0072574	hepatocyte proliferation	3/34	22/18903	7.9981e-06	0.000306081	0.000159962	TNFAIP3/TNF/XBP1	3
GO:0072575	BP	GO:0072575	epithelial cell proliferation involved in liver morphogenesis	3/34	22/18903	7.9981e-06	0.000306081	0.000159962	TNFAIP3/TNF/XBP1	3
GO:1903039	BP	GO:1903039	positive regulation of leukocyte cell-cell adhesion	6/34	275/18903	8.57341e-06	0.000315192	0.000164724	ANXA1/IFNG/TNF/XBP1/IL7R/ICOS	6
GO:0150076	BP	GO:0150076	neuroinflammatory response	4/34	73/18903	8.69468e-06	0.000315192	0.000164724	IFNG/JUN/TNF/LDLR	4
GO:0051348	BP	GO:0051348	negative regulation of transferase activity	6/34	276/18903	8.75274e-06	0.000315192	0.000164724	TNFAIP3/ZFP36/IFNG/CDKN1A/DUSP1/GADD45B	6
GO:2000628	BP	GO:2000628	regulation of miRNA metabolic process	4/34	74/18903	9.17985e-06	0.000315192	0.000164724	FOS/JUN/TNF/EGR1	4
GO:0048143	BP	GO:0048143	astrocyte activation	3/34	23/18903	9.18651e-06	0.000315192	0.000164724	IFNG/TNF/LDLR	3
GO:0072576	BP	GO:0072576	liver morphogenesis	3/34	23/18903	9.18651e-06	0.000315192	0.000164724	TNFAIP3/TNF/XBP1	3
GO:0050810	BP	GO:0050810	regulation of steroid biosynthetic process	4/34	75/18903	9.68472e-06	0.000326654	0.000170714	IFNG/TNF/EGR1/INSIG1	4
GO:0006979	BP	GO:0006979	response to oxidative stress	7/34	434/18903	1.00814e-05	0.000332452	0.000173744	ANXA1/HSPA1A/HSPA1B/TNFAIP3/FOS/JUN/TNF	7
GO:0035966	BP	GO:0035966	response to topologically incorrect protein	5/34	163/18903	1.01907e-05	0.000332452	0.000173744	HSPA1A/HSPA1B/PPP1R15A/XBP1/ATF3	5
GO:0031960	BP	GO:0031960	response to corticosteroid	5/34	165/18903	1.08119e-05	0.000347028	0.000181362	ANXA1/FOSB/ZFP36/FOS/TNF	5
GO:0070423	BP	GO:0070423	nucleotide-binding oligomerization domain containing signaling pathway	3/34	25/18903	1.19012e-05	0.000375928	0.000196465	HSPA1A/HSPA1B/TNFAIP3	3
GO:0002696	BP	GO:0002696	positive regulation of leukocyte activation	7/34	450/18903	1.2751e-05	0.000396476	0.000207204	ANXA1/IFNG/CDKN1A/TNF/XBP1/IL7R/ICOS	7
GO:0048872	BP	GO:0048872	homeostasis of number of cells	6/34	296/18903	1.30305e-05	0.000398932	0.000208487	ANXA1/HSPA1A/HSPA1B/TNFAIP3/ZFP36/IL7R	6
GO:0035872	BP	GO:0035872	nucleotide-binding domain, leucine rich repeat containing receptor signaling pathway	3/34	26/18903	1.3437e-05	0.0003991	0.000208575	HSPA1A/HSPA1B/TNFAIP3	3
GO:0045672	BP	GO:0045672	positive regulation of osteoclast differentiation	3/34	26/18903	1.3437e-05	0.0003991	0.000208575	FOS/IFNG/TNF	3
GO:0009267	BP	GO:0009267	cellular response to starvation	5/34	175/18903	1.43761e-05	0.000414615	0.000216683	FOS/CDKN1A/XBP1/ATF3/PLIN2	5
GO:0048660	BP	GO:0048660	regulation of smooth muscle cell proliferation	5/34	175/18903	1.43761e-05	0.000414615	0.000216683	TNFAIP3/IFNG/JUN/CDKN1A/TNF	5
GO:0048659	BP	GO:0048659	smooth muscle cell proliferation	5/34	179/18903	1.60345e-05	0.000454223	0.000237383	TNFAIP3/IFNG/JUN/CDKN1A/TNF	5
GO:0050867	BP	GO:0050867	positive regulation of cell activation	7/34	467/18903	1.6206e-05	0.000454223	0.000237383	ANXA1/IFNG/CDKN1A/TNF/XBP1/IL7R/ICOS	7
GO:0046889	BP	GO:0046889	positive regulation of lipid biosynthetic process	4/34	88/18903	1.82763e-05	0.000505138	0.000263992	ANXA1/IFNG/TNF/LDLR	4
GO:1902105	BP	GO:1902105	regulation of leukocyte differentiation	6/34	317/18903	1.92037e-05	0.000523499	0.000273588	ANXA1/FOS/IFNG/TNF/XBP1/IL7R	6
GO:0010586	BP	GO:0010586	miRNA metabolic process	4/34	90/18903	1.99757e-05	0.000537184	0.000280739	FOS/JUN/TNF/EGR1	4
GO:0045785	BP	GO:0045785	positive regulation of cell adhesion	7/34	484/18903	2.04041e-05	0.000541389	0.000282937	ANXA1/MYADM/IFNG/TNF/XBP1/IL7R/ICOS	7
GO:1901216	BP	GO:1901216	positive regulation of neuron death	4/34	91/18903	2.08676e-05	0.000542095	0.000283306	FOS/IFNG/TNF/EGR1	4
GO:0022409	BP	GO:0022409	positive regulation of cell-cell adhesion	6/34	322/18903	2.09755e-05	0.000542095	0.000283306	ANXA1/IFNG/TNF/XBP1/IL7R/ICOS	6
GO:0060055	BP	GO:0060055	angiogenesis involved in wound healing	3/34	31/18903	2.30881e-05	0.000589044	0.000307842	TNFAIP3/TNF/XBP1	3
GO:0019221	BP	GO:0019221	cytokine-mediated signaling pathway	7/34	496/18903	2.38798e-05	0.000601529	0.000314367	HSPA1A/HSPA1B/TNFAIP3/IFNG/TNF/EGR1/IL7R	7
GO:0062012	BP	GO:0062012	regulation of small molecule metabolic process	6/34	339/18903	2.80132e-05	0.000696829	0.000364172	ANXA1/IFNG/TNF/EGR1/LDLR/INSIG1	6
GO:0019216	BP	GO:0019216	regulation of lipid metabolic process	6/34	347/18903	3.19262e-05	0.00078436	0.000409917	ANXA1/IFNG/TNF/EGR1/LDLR/INSIG1	6
GO:1901099	BP	GO:1901099	negative regulation of signal transduction in absence of ligand	3/34	35/18903	3.34529e-05	0.000802063	0.000419168	HSPA1A/HSPA1B/TNF	3
GO:2001240	BP	GO:2001240	negative regulation of extrinsic apoptotic signaling pathway in absence of ligand	3/34	35/18903	3.34529e-05	0.000802063	0.000419168	HSPA1A/HSPA1B/TNF	3
GO:0032677	BP	GO:0032677	regulation of interleukin-8 production	4/34	103/18903	3.39984e-05	0.000805438	0.000420932	ANXA1/HSPA1A/HSPA1B/TNF	4
GO:0032637	BP	GO:0032637	interleukin-8 production	4/34	104/18903	3.53135e-05	0.00082675	0.00043207	ANXA1/HSPA1A/HSPA1B/TNF	4
GO:0006469	BP	GO:0006469	negative regulation of protein kinase activity	5/34	216/18903	3.95082e-05	0.000910976	0.000476088	TNFAIP3/IFNG/CDKN1A/DUSP1/GADD45B	5
GO:0042176	BP	GO:0042176	regulation of protein catabolic process	6/34	361/18903	3.98266e-05	0.000910976	0.000476088	HSPA1A/HSPA1B/TNFAIP3/IFNG/TNF/LDLR	6
GO:0033209	BP	GO:0033209	tumor necrosis factor-mediated signaling pathway	4/34	109/18903	4.24553e-05	0.00094928	0.000496106	HSPA1A/HSPA1B/TNFAIP3/TNF	4
GO:0042116	BP	GO:0042116	macrophage activation	4/34	109/18903	4.24553e-05	0.00094928	0.000496106	IFNG/JUN/TNF/LDLR	4
GO:1904035	BP	GO:1904035	regulation of epithelial cell apoptotic process	4/34	110/18903	4.40015e-05	0.000972921	0.000508461	TNFAIP3/ZFP36/RGCC/TNF	4
GO:0032611	BP	GO:0032611	interleukin-1 beta production	4/34	111/18903	4.55885e-05	0.00097368	0.000508858	TNFAIP3/IFNG/TNF/EGR1	4
GO:0032651	BP	GO:0032651	regulation of interleukin-1 beta production	4/34	111/18903	4.55885e-05	0.00097368	0.000508858	TNFAIP3/IFNG/TNF/EGR1	4
GO:0001818	BP	GO:0001818	negative regulation of cytokine production	6/34	371/18903	4.63777e-05	0.00097368	0.000508858	ANXA1/TNFAIP3/ZFP36/IFNG/RGCC/TNF	6
GO:0043618	BP	GO:0043618	regulation of transcription from RNA polymerase II promoter in response to stress	3/34	39/18903	4.64822e-05	0.00097368	0.000508858	JUN/EGR1/ATF3	3
GO:0097242	BP	GO:0097242	amyloid-beta clearance	3/34	39/18903	4.64822e-05	0.00097368	0.000508858	IFNG/TNF/LDLR	3
GO:0140467	BP	GO:0140467	integrated stress response signaling	3/34	40/18903	5.01893e-05	0.00104027	0.000543656	PPP1R15A/FOS/JUN	3
GO:1903037	BP	GO:1903037	regulation of leukocyte cell-cell adhesion	6/34	377/18903	5.07064e-05	0.00104027	0.000543656	ANXA1/IFNG/TNF/XBP1/IL7R/ICOS	6
GO:0002697	BP	GO:0002697	regulation of immune effector process	6/34	379/18903	5.22193e-05	0.00106037	0.000554164	ANXA1/IFNG/KLRB1/TNF/XBP1/IL7R	6
GO:0031669	BP	GO:0031669	cellular response to nutrient levels	5/34	231/18903	5.43817e-05	0.00109313	0.000571283	FOS/CDKN1A/XBP1/ATF3/PLIN2	5
GO:0045582	BP	GO:0045582	positive regulation of T cell differentiation	4/34	117/18903	5.60052e-05	0.0011145	0.000582454	ANXA1/IFNG/XBP1/IL7R	4
GO:0014002	BP	GO:0014002	astrocyte development	3/34	42/18903	5.8174e-05	0.0011462	0.000599019	IFNG/TNF/LDLR	3
GO:0002274	BP	GO:0002274	myeloid leukocyte activation	5/34	237/18903	6.14154e-05	0.0011982	0.000626196	ANXA1/IFNG/JUN/TNF/LDLR	5
GO:0033673	BP	GO:0033673	negative regulation of kinase activity	5/34	240/18903	6.51859e-05	0.00125664	0.000656734	TNFAIP3/IFNG/CDKN1A/DUSP1/GADD45B	5
GO:0071900	BP	GO:0071900	regulation of protein serine/threonine kinase activity	6/34	395/18903	6.56734e-05	0.00125664	0.000656734	TNFAIP3/IFNG/CDKN1A/RGCC/DUSP1/TNF	6
GO:1903573	BP	GO:1903573	negative regulation of response to endoplasmic reticulum stress	3/34	44/18903	6.69482e-05	0.00126883	0.000663106	HSPA1A/PPP1R15A/XBP1	3
GO:0051251	BP	GO:0051251	positive regulation of lymphocyte activation	6/34	400/18903	7.04038e-05	0.00132173	0.000690754	ANXA1/IFNG/CDKN1A/XBP1/IL7R/ICOS	6
GO:0043620	BP	GO:0043620	regulation of DNA-templated transcription in response to stress	3/34	45/18903	7.16421e-05	0.00133241	0.000696334	JUN/EGR1/ATF3	3
GO:2001239	BP	GO:2001239	regulation of extrinsic apoptotic signaling pathway in absence of ligand	3/34	46/18903	7.65462e-05	0.00141044	0.000737112	HSPA1A/HSPA1B/TNF	3
GO:0050870	BP	GO:0050870	positive regulation of T cell activation	5/34	251/18903	8.05649e-05	0.00146408	0.000765149	ANXA1/IFNG/XBP1/IL7R/ICOS	5
GO:0006984	BP	GO:0006984	ER-nucleus signaling pathway	3/34	47/18903	8.16649e-05	0.00146408	0.000765149	PPP1R15A/XBP1/INSIG1	3
GO:0045646	BP	GO:0045646	regulation of erythrocyte differentiation	3/34	47/18903	8.16649e-05	0.00146408	0.000765149	HSPA1A/HSPA1B/ZFP36	3
GO:0045621	BP	GO:0045621	positive regulation of lymphocyte differentiation	4/34	130/18903	8.4404e-05	0.00147288	0.000769745	ANXA1/IFNG/XBP1/IL7R	4
GO:0007159	BP	GO:0007159	leukocyte cell-cell adhesion	6/34	414/18903	8.5116e-05	0.00147288	0.000769745	ANXA1/IFNG/TNF/XBP1/IL7R/ICOS	6
GO:0050678	BP	GO:0050678	regulation of epithelial cell proliferation	6/34	414/18903	8.5116e-05	0.00147288	0.000769745	TNFAIP3/ZFP36/JUN/RGCC/TNF/XBP1	6
GO:0050727	BP	GO:0050727	regulation of inflammatory response	6/34	414/18903	8.5116e-05	0.00147288	0.000769745	ANXA1/TNFAIP3/ZFP36/IFNG/TNF/LDLR	6
GO:0030098	BP	GO:0030098	lymphocyte differentiation	6/34	419/18903	9.09291e-05	0.0015599	0.000815226	ANXA1/KLF6/IFNG/EGR1/XBP1/IL7R	6
GO:0016032	BP	GO:0016032	viral process	6/34	421/18903	9.33413e-05	0.0015876	0.0008297	HSPA1A/HSPA1B/ZFP36/JUN/TNF/LDLR	6
GO:0034976	BP	GO:0034976	response to endoplasmic reticulum stress	5/34	261/18903	9.68464e-05	0.00163326	0.000853561	HSPA1A/PPP1R15A/JUN/XBP1/ATF3	5
GO:0031668	BP	GO:0031668	cellular response to extracellular stimulus	5/34	262/18903	9.86041e-05	0.00164893	0.00086175	FOS/CDKN1A/XBP1/ATF3/PLIN2	5
GO:0061041	BP	GO:0061041	regulation of wound healing	4/34	137/18903	0.000103432	0.00170108	0.000889005	ANXA1/TNFAIP3/TNF/XBP1	4
GO:1904019	BP	GO:1904019	epithelial cell apoptotic process	4/34	137/18903	0.000103432	0.00170108	0.000889005	TNFAIP3/ZFP36/RGCC/TNF	4
GO:0009410	BP	GO:0009410	response to xenobiotic stimulus	6/34	432/18903	0.000107539	0.00175411	0.000916722	DUSP6/FOSB/FOS/JUN/TNF/PLIN2	6
GO:0002683	BP	GO:0002683	negative regulation of immune system process	6/34	449/18903	0.000132819	0.00214886	0.00112302	ANXA1/TNFAIP3/DUSP1/TNF/IL7R/LDLR	6
GO:0045598	BP	GO:0045598	regulation of fat cell differentiation	4/34	147/18903	0.000135784	0.00217911	0.00113883	ZFP36/TNF/XBP1/INSIG1	4
GO:0002676	BP	GO:0002676	regulation of chronic inflammatory response	2/34	10/18903	0.000140038	0.0022117	0.00115587	TNFAIP3/TNF	2
GO:0042368	BP	GO:0042368	vitamin D biosynthetic process	2/34	10/18903	0.000140038	0.0022117	0.00115587	IFNG/TNF	2
GO:0038066	BP	GO:0038066	p38MAPK cascade	3/34	57/18903	0.000145565	0.0022809	0.00119203	ZFP36/DUSP1/GADD45B	3
GO:0034614	BP	GO:0034614	cellular response to reactive oxygen species	4/34	150/18903	0.000146775	0.00228189	0.00119254	ANXA1/TNFAIP3/FOS/JUN	4
GO:0071456	BP	GO:0071456	cellular response to hypoxia	4/34	151/18903	0.000150577	0.00232286	0.00121396	FOS/RGCC/EGR1/LMNA	4
GO:0010803	BP	GO:0010803	regulation of tumor necrosis factor-mediated signaling pathway	3/34	58/18903	0.000153317	0.00234692	0.00122653	HSPA1A/HSPA1B/TNFAIP3	3
GO:0002763	BP	GO:0002763	positive regulation of myeloid leukocyte differentiation	3/34	59/18903	0.000161332	0.00244851	0.00127962	FOS/IFNG/TNF	3
GO:0045834	BP	GO:0045834	positive regulation of lipid metabolic process	4/34	154/18903	0.000162414	0.00244851	0.00127962	ANXA1/IFNG/TNF/LDLR	4
GO:0010632	BP	GO:0010632	regulation of epithelial cell migration	5/34	292/18903	0.000163803	0.00245089	0.00128087	ANXA1/IFNG/JUN/RGCC/TNF	5
GO:0002753	BP	GO:0002753	cytoplasmic pattern recognition receptor signaling pathway	3/34	60/18903	0.000169615	0.00246535	0.00128842	HSPA1A/HSPA1B/TNFAIP3	3
GO:2000351	BP	GO:2000351	regulation of endothelial cell apoptotic process	3/34	60/18903	0.000169615	0.00246535	0.00128842	TNFAIP3/RGCC/TNF	3
GO:0010968	BP	GO:0010968	regulation of microtubule nucleation	2/34	11/18903	0.000170964	0.00246535	0.00128842	HSPA1A/HSPA1B	2
GO:0090084	BP	GO:0090084	negative regulation of inclusion body assembly	2/34	11/18903	0.000170964	0.00246535	0.00128842	HSPA1A/HSPA1B	2
GO:1900222	BP	GO:1900222	negative regulation of amyloid-beta clearance	2/34	11/18903	0.000170964	0.00246535	0.00128842	IFNG/TNF	2
GO:0001666	BP	GO:0001666	response to hypoxia	5/34	296/18903	0.000174519	0.00248066	0.00129642	FOS/RGCC/TNF/EGR1/LMNA	5
GO:0030217	BP	GO:0030217	T cell differentiation	5/34	296/18903	0.000174519	0.00248066	0.00129642	ANXA1/IFNG/EGR1/XBP1/IL7R	5
GO:0097193	BP	GO:0097193	intrinsic apoptotic signaling pathway	5/34	298/18903	0.000180074	0.00254147	0.0013282	HSPA1A/PPP1R15A/CDKN1A/TNF/XBP1	5
GO:0036294	BP	GO:0036294	cellular response to decreased oxygen levels	4/34	159/18903	0.000183617	0.00257323	0.0013448	FOS/RGCC/EGR1/LMNA	4
GO:0050673	BP	GO:0050673	epithelial cell proliferation	6/34	481/18903	0.000193117	0.00263685	0.00137805	TNFAIP3/ZFP36/JUN/RGCC/TNF/XBP1	6
GO:0032623	BP	GO:0032623	interleukin-2 production	3/34	63/18903	0.000196107	0.00263685	0.00137805	ANXA1/TNFAIP3/ZFP36	3
GO:0032663	BP	GO:0032663	regulation of interleukin-2 production	3/34	63/18903	0.000196107	0.00263685	0.00137805	ANXA1/TNFAIP3/ZFP36	3
GO:0032731	BP	GO:0032731	positive regulation of interleukin-1 beta production	3/34	63/18903	0.000196107	0.00263685	0.00137805	IFNG/TNF/EGR1	3
GO:0032757	BP	GO:0032757	positive regulation of interleukin-8 production	3/34	63/18903	0.000196107	0.00263685	0.00137805	HSPA1A/HSPA1B/TNF	3
GO:0070059	BP	GO:0070059	intrinsic apoptotic signaling pathway in response to endoplasmic reticulum stress	3/34	63/18903	0.000196107	0.00263685	0.00137805	HSPA1A/PPP1R15A/XBP1	3
GO:0030656	BP	GO:0030656	regulation of vitamin metabolic process	2/34	12/18903	0.000204925	0.00273692	0.00143035	IFNG/TNF	2
GO:0036293	BP	GO:0036293	response to decreased oxygen levels	5/34	309/18903	0.000213089	0.00282698	0.00147742	FOS/RGCC/TNF/EGR1/LMNA	5
GO:0072577	BP	GO:0072577	endothelial cell apoptotic process	3/34	66/18903	0.000225149	0.00296719	0.00155069	TNFAIP3/RGCC/TNF	3
GO:0002262	BP	GO:0002262	myeloid cell homeostasis	4/34	169/18903	0.000231925	0.00303638	0.00158685	ANXA1/HSPA1A/HSPA1B/ZFP36	4
GO:0042362	BP	GO:0042362	fat-soluble vitamin biosynthetic process	2/34	13/18903	0.000241912	0.00311779	0.0016294	IFNG/TNF	2
GO:1903265	BP	GO:1903265	positive regulation of tumor necrosis factor-mediated signaling pathway	2/34	13/18903	0.000241912	0.00311779	0.0016294	HSPA1A/HSPA1B	2
GO:0038034	BP	GO:0038034	signal transduction in absence of ligand	3/34	68/18903	0.000245976	0.00311779	0.0016294	HSPA1A/HSPA1B/TNF	3
GO:0045670	BP	GO:0045670	regulation of osteoclast differentiation	3/34	68/18903	0.000245976	0.00311779	0.0016294	FOS/IFNG/TNF	3
GO:0097192	BP	GO:0097192	extrinsic apoptotic signaling pathway in absence of ligand	3/34	68/18903	0.000245976	0.00311779	0.0016294	HSPA1A/HSPA1B/TNF	3
GO:1903034	BP	GO:1903034	regulation of response to wounding	4/34	172/18903	0.000248047	0.00312414	0.00163271	ANXA1/TNFAIP3/TNF/XBP1	4
GO:0008202	BP	GO:0008202	steroid metabolic process	5/34	323/18903	0.000261577	0.00326577	0.00170673	IFNG/TNF/EGR1/LDLR/INSIG1	5
GO:0071453	BP	GO:0071453	cellular response to oxygen levels	4/34	175/18903	0.000264962	0.00326577	0.00170673	FOS/RGCC/EGR1/LMNA	4
GO:0032722	BP	GO:0032722	positive regulation of chemokine production	3/34	70/18903	0.000268013	0.00326577	0.00170673	IFNG/TNF/EGR1	3
GO:0140014	BP	GO:0140014	mitotic nuclear division	5/34	325/18903	0.000269137	0.00326577	0.00170673	HSPA1A/HSPA1B/RGCC/DUSP1/TNF	5
GO:1901214	BP	GO:1901214	regulation of neuron death	5/34	325/18903	0.000269137	0.00326577	0.00170673	FOS/IFNG/JUN/TNF/EGR1	5
GO:0032635	BP	GO:0032635	interleukin-6 production	4/34	176/18903	0.00027078	0.00326577	0.00170673	TNFAIP3/IFNG/TNF/XBP1	4
GO:0032675	BP	GO:0032675	regulation of interleukin-6 production	4/34	176/18903	0.00027078	0.00326577	0.00170673	TNFAIP3/IFNG/TNF/XBP1	4
GO:0071496	BP	GO:0071496	cellular response to external stimulus	5/34	328/18903	0.000280788	0.00332873	0.00173964	FOS/CDKN1A/XBP1/ATF3/PLIN2	5
GO:0045348	BP	GO:0045348	positive regulation of MHC class II biosynthetic process	2/34	14/18903	0.000281912	0.00332873	0.00173964	IFNG/XBP1	2
GO:1902947	BP	GO:1902947	regulation of tau-protein kinase activity	2/34	14/18903	0.000281912	0.00332873	0.00173964	IFNG/EGR1	2
GO:0006694	BP	GO:0006694	steroid biosynthetic process	4/34	178/18903	0.000282691	0.00332873	0.00173964	IFNG/TNF/EGR1/INSIG1	4
GO:0045580	BP	GO:0045580	regulation of T cell differentiation	4/34	179/18903	0.000288786	0.0033805	0.00176669	ANXA1/IFNG/XBP1/IL7R	4
GO:0035914	BP	GO:0035914	skeletal muscle cell differentiation	3/34	72/18903	0.000291288	0.00338984	0.00177157	FOS/EGR1/ATF3	3
GO:0002822	BP	GO:0002822	regulation of adaptive immune response based on somatic recombination of immune receptors built from immunoglobulin superfamily domains	4/34	182/18903	0.000307639	0.00355931	0.00186014	ANXA1/TNFAIP3/TNF/IL7R	4
GO:0032732	BP	GO:0032732	positive regulation of interleukin-1 production	3/34	74/18903	0.000315831	0.00361209	0.00188772	IFNG/TNF/EGR1	3
GO:0048662	BP	GO:0048662	negative regulation of smooth muscle cell proliferation	3/34	74/18903	0.000315831	0.00361209	0.00188772	TNFAIP3/IFNG/CDKN1A	3
GO:0070482	BP	GO:0070482	response to oxygen levels	5/34	337/18903	0.000318057	0.00361676	0.00189016	FOS/RGCC/TNF/EGR1/LMNA	5
GO:0070262	BP	GO:0070262	peptidyl-serine dephosphorylation	2/34	15/18903	0.000324916	0.00367377	0.00191996	PPP1R15A/DUSP1	2
GO:0032496	BP	GO:0032496	response to lipopolysaccharide	5/34	339/18903	0.000326826	0.00367448	0.00192033	TNFAIP3/ZFP36/FOS/TNF/XBP1	5
GO:0002221	BP	GO:0002221	pattern recognition receptor signaling pathway	4/34	187/18903	0.000341001	0.00381231	0.00199237	HSPA1A/HSPA1B/TNFAIP3/TNF	4
GO:0001906	BP	GO:0001906	cell killing	4/34	189/18903	0.000355046	0.00392567	0.00205161	IFNG/KLRB1/TUBB4B/IL7R	4
GO:0030968	BP	GO:0030968	endoplasmic reticulum unfolded protein response	3/34	77/18903	0.000355086	0.00392567	0.00205161	PPP1R15A/XBP1/ATF3	3
GO:0051044	BP	GO:0051044	positive regulation of membrane protein ectodomain proteolysis	2/34	16/18903	0.000370914	0.00407801	0.00213122	IFNG/TNF	2
GO:0031099	BP	GO:0031099	regeneration	4/34	192/18903	0.000376884	0.00409236	0.00213872	ANXA1/JUN/CDKN1A/TNF	4
GO:0031334	BP	GO:0031334	positive regulation of protein-containing complex assembly	4/34	192/18903	0.000376884	0.00409236	0.00213872	HSPA1A/HSPA1B/IFNG/TNF	4
GO:0042113	BP	GO:0042113	B cell activation	5/34	350/18903	0.000378389	0.00409236	0.00213872	TNFAIP3/KLF6/CDKN1A/XBP1/IL7R	5
GO:0016311	BP	GO:0016311	dephosphorylation	5/34	357/18903	0.000414272	0.00445623	0.00232888	DUSP6/PPP1R15A/IFNG/DUSP1/TNF	5
GO:0051412	BP	GO:0051412	response to corticosterone	2/34	17/18903	0.000419896	0.00446841	0.00233525	FOSB/FOS	2
GO:0090083	BP	GO:0090083	regulation of inclusion body assembly	2/34	17/18903	0.000419896	0.00446841	0.00233525	HSPA1A/HSPA1B	2
GO:0002819	BP	GO:0002819	regulation of adaptive immune response	4/34	198/18903	0.000423424	0.00447499	0.00233869	ANXA1/TNFAIP3/TNF/IL7R	4
GO:0048708	BP	GO:0048708	astrocyte differentiation	3/34	82/18903	0.00042726	0.00447499	0.00233869	IFNG/TNF/LDLR	3
GO:1905897	BP	GO:1905897	regulation of response to endoplasmic reticulum stress	3/34	82/18903	0.00042726	0.00447499	0.00233869	HSPA1A/PPP1R15A/XBP1	3
GO:0002237	BP	GO:0002237	response to molecule of bacterial origin	5/34	360/18903	0.000430416	0.00448444	0.00234363	TNFAIP3/ZFP36/FOS/TNF/XBP1	5
GO:0010921	BP	GO:0010921	regulation of phosphatase activity	3/34	84/18903	0.000458574	0.0047283	0.00247107	PPP1R15A/IFNG/TNF	3
GO:0031397	BP	GO:0031397	negative regulation of protein ubiquitination	3/34	84/18903	0.000458574	0.0047283	0.00247107	HSPA1A/HSPA1B/TNFAIP3	3
GO:0010631	BP	GO:0010631	epithelial cell migration	5/34	366/18903	0.00046413	0.004758	0.00248659	ANXA1/IFNG/JUN/RGCC/TNF	5
GO:0030730	BP	GO:0030730	sequestering of triglyceride	2/34	18/18903	0.000471851	0.004758	0.00248659	TNF/PLIN2	2
GO:0034138	BP	GO:0034138	toll-like receptor 3 signaling pathway	2/34	18/18903	0.000471851	0.004758	0.00248659	TNFAIP3/TNF	2
GO:0000302	BP	GO:0000302	response to reactive oxygen species	4/34	204/18903	0.00047394	0.004758	0.00248659	ANXA1/TNFAIP3/FOS/JUN	4
GO:0008625	BP	GO:0008625	extrinsic apoptotic signaling pathway via death domain receptors	3/34	85/18903	0.000474768	0.004758	0.00248659	TNFAIP3/TNF/ATF3	3
GO:0070997	BP	GO:0070997	neuron death	5/34	368/18903	0.0004758	0.004758	0.00248659	FOS/IFNG/JUN/TNF/EGR1	5
GO:0090132	BP	GO:0090132	epithelium migration	5/34	369/18903	0.000481717	0.00479309	0.00250493	ANXA1/IFNG/JUN/RGCC/TNF	5
GO:0071277	BP	GO:0071277	cellular response to calcium ion	3/34	87/18903	0.000508249	0.00503192	0.00262974	FOSB/FOS/JUN	3
GO:0090130	BP	GO:0090130	tissue migration	5/34	374/18903	0.000512144	0.00504538	0.00263678	ANXA1/IFNG/JUN/RGCC/TNF	5
GO:0071383	BP	GO:0071383	cellular response to steroid hormone stimulus	4/34	209/18903	0.000519211	0.00508192	0.00265588	ANXA1/HSPA1A/HSPA1B/ZFP36	4
GO:0050863	BP	GO:0050863	regulation of T cell activation	5/34	376/18903	0.000524713	0.00508192	0.00265588	ANXA1/IFNG/XBP1/IL7R/ICOS	5
GO:0002544	BP	GO:0002544	chronic inflammatory response	2/34	19/18903	0.000526768	0.00508192	0.00265588	TNFAIP3/TNF	2
GO:0045346	BP	GO:0045346	regulation of MHC class II biosynthetic process	2/34	19/18903	0.000526768	0.00508192	0.00265588	IFNG/XBP1	2
GO:0045619	BP	GO:0045619	regulation of lymphocyte differentiation	4/34	210/18903	0.000528622	0.00508192	0.00265588	ANXA1/IFNG/XBP1/IL7R	4
GO:0009612	BP	GO:0009612	response to mechanical stimulus	4/34	211/18903	0.000538154	0.00514869	0.00269077	FOSB/FOS/JUN/TNF	4
GO:1902903	BP	GO:1902903	regulation of supramolecular fiber organization	5/34	384/18903	0.000577332	0.0054113	0.00282802	HSPA1A/HSPA1B/MYADM/RGCC/LDLR	5
GO:0009110	BP	GO:0009110	vitamin biosynthetic process	2/34	20/18903	0.000584638	0.0054113	0.00282802	IFNG/TNF	2
GO:0042359	BP	GO:0042359	vitamin D metabolic process	2/34	20/18903	0.000584638	0.0054113	0.00282802	IFNG/TNF	2
GO:0045342	BP	GO:0045342	MHC class II biosynthetic process	2/34	20/18903	0.000584638	0.0054113	0.00282802	IFNG/XBP1	2
GO:1900221	BP	GO:1900221	regulation of amyloid-beta clearance	2/34	20/18903	0.000584638	0.0054113	0.00282802	IFNG/TNF	2
GO:1902004	BP	GO:1902004	positive regulation of amyloid-beta formation	2/34	20/18903	0.000584638	0.0054113	0.00282802	IFNG/TNF	2
GO:1902236	BP	GO:1902236	negative regulation of endoplasmic reticulum stress-induced intrinsic apoptotic signaling pathway	2/34	20/18903	0.000584638	0.0054113	0.00282802	HSPA1A/XBP1	2
GO:0002573	BP	GO:0002573	myeloid leukocyte differentiation	4/34	218/18903	0.000608345	0.00560466	0.00292907	FOS/IFNG/JUN/TNF	4
GO:1904705	BP	GO:1904705	regulation of vascular associated smooth muscle cell proliferation	3/34	93/18903	0.000617669	0.00566434	0.00296026	JUN/CDKN1A/TNF	3
GO:1901522	BP	GO:1901522	positive regulation of transcription from RNA polymerase II promoter involved in cellular response to chemical stimulus	2/34	21/18903	0.000645451	0.00589196	0.00307922	JUN/XBP1	2
GO:0071222	BP	GO:0071222	cellular response to lipopolysaccharide	4/34	222/18903	0.000651256	0.0059178	0.00309272	TNFAIP3/ZFP36/TNF/XBP1	4
GO:1990874	BP	GO:1990874	vascular associated smooth muscle cell proliferation	3/34	95/18903	0.000657223	0.00594488	0.00310687	JUN/CDKN1A/TNF	3
GO:0050679	BP	GO:0050679	positive regulation of epithelial cell proliferation	4/34	224/18903	0.000673499	0.00606454	0.00316941	TNFAIP3/JUN/TNF/XBP1	4
GO:1903321	BP	GO:1903321	negative regulation of protein modification by small protein conjugation or removal	3/34	96/18903	0.000677593	0.00607392	0.00317431	HSPA1A/HSPA1B/TNFAIP3	3
GO:0032069	BP	GO:0032069	regulation of nuclease activity	2/34	22/18903	0.000709197	0.00632871	0.00330746	HSPA1A/GZMA	2
GO:0032642	BP	GO:0032642	regulation of chemokine production	3/34	98/18903	0.000719532	0.00639227	0.00334068	IFNG/TNF/EGR1	3
GO:0045786	BP	GO:0045786	negative regulation of cell cycle	5/34	405/18903	0.000734409	0.00649544	0.0033946	TNFAIP3/CDKN1A/RGCC/DUSP1/TNF	5
GO:0032602	BP	GO:0032602	chemokine production	3/34	99/18903	0.000741108	0.00649694	0.00339538	IFNG/TNF/EGR1	3
GO:0032755	BP	GO:0032755	positive regulation of interleukin-6 production	3/34	99/18903	0.000741108	0.00649694	0.00339538	IFNG/TNF/XBP1	3
GO:0001776	BP	GO:0001776	leukocyte homeostasis	3/34	100/18903	0.000763093	0.00660241	0.00345051	ANXA1/TNFAIP3/IL7R	3
GO:0030316	BP	GO:0030316	osteoclast differentiation	3/34	100/18903	0.000763093	0.00660241	0.00345051	FOS/IFNG/TNF	3
GO:0042632	BP	GO:0042632	cholesterol homeostasis	3/34	100/18903	0.000763093	0.00660241	0.00345051	XBP1/LDLR/INSIG1	3
GO:0010893	BP	GO:0010893	positive regulation of steroid biosynthetic process	2/34	23/18903	0.000775864	0.00662867	0.00346423	IFNG/TNF	2
GO:1901673	BP	GO:1901673	regulation of mitotic spindle assembly	2/34	23/18903	0.000775864	0.00662867	0.00346423	HSPA1A/HSPA1B	2
GO:0043254	BP	GO:0043254	regulation of protein-containing complex assembly	5/34	410/18903	0.00077612	0.00662867	0.00346423	HSPA1A/HSPA1B/MYADM/IFNG/TNF	5
GO:0055092	BP	GO:0055092	sterol homeostasis	3/34	101/18903	0.000785489	0.00668001	0.00349106	XBP1/LDLR/INSIG1	3
GO:0071219	BP	GO:0071219	cellular response to molecule of bacterial origin	4/34	234/18903	0.000792877	0.00671415	0.0035089	TNFAIP3/ZFP36/TNF/XBP1	4
GO:0031341	BP	GO:0031341	regulation of cell killing	3/34	102/18903	0.0008083	0.00681575	0.003562	IFNG/KLRB1/IL7R	3
GO:0051043	BP	GO:0051043	regulation of membrane protein ectodomain proteolysis	2/34	24/18903	0.000845444	0.00706905	0.00369438	IFNG/TNF	2
GO:0070841	BP	GO:0070841	inclusion body assembly	2/34	24/18903	0.000845444	0.00706905	0.00369438	HSPA1A/HSPA1B	2
GO:0046425	BP	GO:0046425	regulation of receptor signaling pathway via JAK-STAT	3/34	104/18903	0.000855179	0.00711311	0.0037174	IFNG/TNF/IL7R	3
GO:0051403	BP	GO:0051403	stress-activated MAPK cascade	4/34	239/18903	0.000857862	0.00711311	0.0037174	ZFP36/DUSP1/TNF/GADD45B	4
GO:0045860	BP	GO:0045860	positive regulation of protein kinase activity	5/34	420/18903	0.000864848	0.00714128	0.00373213	IFNG/CDKN1A/RGCC/TNF/EGR1	5
GO:0043434	BP	GO:0043434	response to peptide hormone	5/34	421/18903	0.000874121	0.00718802	0.00375655	ANXA1/FOS/EGR1/XBP1/INSIG1	5
GO:0019835	BP	GO:0019835	cytolysis	2/34	25/18903	0.000917926	0.00745581	0.0038965	GZMA/GZMH	2
GO:0034114	BP	GO:0034114	regulation of heterotypic cell-cell adhesion	2/34	25/18903	0.000917926	0.00745581	0.0038965	MYADM/TNF	2
GO:1902993	BP	GO:1902993	positive regulation of amyloid precursor protein catabolic process	2/34	25/18903	0.000917926	0.00745581	0.0038965	IFNG/TNF	2
GO:0045444	BP	GO:0045444	fat cell differentiation	4/34	244/18903	0.000926529	0.00748212	0.00391025	ZFP36/TNF/XBP1/INSIG1	4
GO:0062207	BP	GO:0062207	regulation of pattern recognition receptor signaling pathway	3/34	107/18903	0.000928685	0.00748212	0.00391025	HSPA1A/HSPA1B/TNFAIP3	3
GO:0031331	BP	GO:0031331	positive regulation of cellular catabolic process	5/34	429/18903	0.00095101	0.00757193	0.00395719	HSPA1A/HSPA1B/ZFP36/IFNG/TNF	5
GO:0051341	BP	GO:0051341	regulation of oxidoreductase activity	3/34	108/18903	0.000954049	0.00757193	0.00395719	GZMA/IFNG/TNF	3
GO:0031098	BP	GO:0031098	stress-activated protein kinase signaling cascade	4/34	246/18903	0.000955052	0.00757193	0.00395719	ZFP36/DUSP1/TNF/GADD45B	4
GO:0045930	BP	GO:0045930	negative regulation of mitotic cell cycle	4/34	246/18903	0.000955052	0.00757193	0.00395719	CDKN1A/RGCC/DUSP1/TNF	4
GO:0032515	BP	GO:0032515	negative regulation of phosphoprotein phosphatase activity	2/34	26/18903	0.0009933	0.00781291	0.00408313	PPP1R15A/TNF	2
GO:0035994	BP	GO:0035994	response to muscle stretch	2/34	26/18903	0.0009933	0.00781291	0.00408313	FOS/JUN	2
GO:0032102	BP	GO:0032102	negative regulation of response to external stimulus	5/34	436/18903	0.00102234	0.00800967	0.00418596	TNFAIP3/ZFP36/DUSP1/TNF/LDLR	5
GO:1903320	BP	GO:1903320	regulation of protein modification by small protein conjugation or removal	4/34	252/18903	0.00104434	0.00814995	0.00425927	HSPA1A/HSPA1B/TNFAIP3/EGR1	4
GO:0042026	BP	GO:0042026	protein refolding	2/34	27/18903	0.00107156	0.00832922	0.00435296	HSPA1A/HSPA1B	2
GO:0048732	BP	GO:0048732	gland development	5/34	441/18903	0.00107568	0.00832922	0.00435296	ANXA1/TNFAIP3/JUN/TNF/XBP1	5
GO:0042060	BP	GO:0042060	wound healing	5/34	442/18903	0.0010866	0.00838111	0.00438008	ANXA1/TNFAIP3/CDKN1A/TNF/XBP1	5
GO:1904892	BP	GO:1904892	regulation of receptor signaling pathway via STAT	3/34	115/18903	0.00114397	0.00878955	0.00459353	IFNG/TNF/IL7R	3
GO:0032703	BP	GO:0032703	negative regulation of interleukin-2 production	2/34	28/18903	0.00115268	0.00882247	0.00461074	TNFAIP3/ZFP36	2
GO:0002699	BP	GO:0002699	positive regulation of immune effector process	4/34	261/18903	0.00118908	0.00899458	0.00470069	ANXA1/IFNG/TNF/XBP1	4
GO:0006470	BP	GO:0006470	protein dephosphorylation	4/34	261/18903	0.00118908	0.00899458	0.00470069	DUSP6/PPP1R15A/DUSP1/TNF	4
GO:0071216	BP	GO:0071216	cellular response to biotic stimulus	4/34	261/18903	0.00118908	0.00899458	0.00470069	TNFAIP3/ZFP36/TNF/XBP1	4
GO:0009314	BP	GO:0009314	response to radiation	5/34	452/18903	0.00120032	0.00899458	0.00470069	ANXA1/FOS/CDKN1A/TNF/EGR1	5
GO:0000079	BP	GO:0000079	regulation of cyclin-dependent protein serine/threonine kinase activity	3/34	117/18903	0.00120229	0.00899458	0.00470069	TNFAIP3/CDKN1A/RGCC	3
GO:0021782	BP	GO:0021782	glial cell development	3/34	117/18903	0.00120229	0.00899458	0.00470069	IFNG/TNF/LDLR	3
GO:0051090	BP	GO:0051090	regulation of DNA-binding transcription factor activity	5/34	454/18903	0.00122409	0.00912335	0.00476798	HSPA1A/HSPA1B/TNFAIP3/RGCC/TNF	5
GO:0007088	BP	GO:0007088	regulation of mitotic nuclear division	3/34	118/18903	0.00123215	0.00914914	0.00478146	RGCC/DUSP1/TNF	3
GO:0051091	BP	GO:0051091	positive regulation of DNA-binding transcription factor activity	4/34	266/18903	0.0012753	0.00943438	0.00493053	HSPA1A/HSPA1B/RGCC/TNF	4
GO:1904029	BP	GO:1904029	regulation of cyclin-dependent protein kinase activity	3/34	120/18903	0.00129325	0.00953173	0.0049814	TNFAIP3/CDKN1A/RGCC	3
GO:0045940	BP	GO:0045940	positive regulation of steroid metabolic process	2/34	30/18903	0.00132352	0.00958295	0.00500817	IFNG/TNF	2
GO:0071480	BP	GO:0071480	cellular response to gamma radiation	2/34	30/18903	0.00132352	0.00958295	0.00500817	CDKN1A/EGR1	2
GO:1900101	BP	GO:1900101	regulation of endoplasmic reticulum unfolded protein response	2/34	30/18903	0.00132352	0.00958295	0.00500817	PPP1R15A/XBP1	2
GO:0051101	BP	GO:0051101	regulation of DNA binding	3/34	121/18903	0.00132451	0.00958295	0.00500817	GZMA/IFNG/JUN	3
GO:2000278	BP	GO:2000278	regulation of DNA biosynthetic process	3/34	121/18903	0.00132451	0.00958295	0.00500817	CDKN1A/RGCC/TNF	3
GO:0032868	BP	GO:0032868	response to insulin	4/34	269/18903	0.00132909	0.00958295	0.00500817	FOS/EGR1/XBP1/INSIG1	4
GO:0002698	BP	GO:0002698	negative regulation of immune effector process	3/34	122/18903	0.00135623	0.0096735	0.00505549	ANXA1/TNF/IL7R	3
GO:0002761	BP	GO:0002761	regulation of myeloid leukocyte differentiation	3/34	122/18903	0.00135623	0.0096735	0.00505549	FOS/IFNG/TNF	3
GO:0071901	BP	GO:0071901	negative regulation of protein serine/threonine kinase activity	3/34	122/18903	0.00135623	0.0096735	0.00505549	TNFAIP3/CDKN1A/DUSP1	3
GO:0022612	BP	GO:0022612	gland morphogenesis	3/34	123/18903	0.00138844	0.00986783	0.00515706	TNFAIP3/TNF/XBP1	3
GO:0002507	BP	GO:0002507	tolerance induction	2/34	31/18903	0.0014132	0.0099726	0.00521181	TNFAIP3/ICOS	2
GO:0045948	BP	GO:0045948	positive regulation of translational initiation	2/34	31/18903	0.0014132	0.0099726	0.00521181	PPP1R15A/TNF	2
GO:0031116	BP	GO:0031116	positive regulation of microtubule polymerization	2/34	32/18903	0.00150572	0.0104769	0.00547534	HSPA1A/HSPA1B	2
GO:0032770	BP	GO:0032770	positive regulation of monooxygenase activity	2/34	32/18903	0.00150572	0.0104769	0.00547534	IFNG/TNF	2
GO:0051085	BP	GO:0051085	chaperone cofactor-dependent protein refolding	2/34	32/18903	0.00150572	0.0104769	0.00547534	HSPA1A/HSPA1B	2
GO:1902235	BP	GO:1902235	regulation of endoplasmic reticulum stress-induced intrinsic apoptotic signaling pathway	2/34	32/18903	0.00150572	0.0104769	0.00547534	HSPA1A/XBP1	2
GO:0030218	BP	GO:0030218	erythrocyte differentiation	3/34	128/18903	0.00155669	0.0107938	0.00564096	HSPA1A/HSPA1B/ZFP36	3
GO:0000280	BP	GO:0000280	nuclear division	5/34	481/18903	0.00158037	0.0109113	0.0057024	HSPA1A/HSPA1B/RGCC/DUSP1/TNF	5
GO:0001782	BP	GO:0001782	B cell homeostasis	2/34	33/18903	0.00160106	0.0109113	0.0057024	TNFAIP3/IL7R	2
GO:0045736	BP	GO:0045736	negative regulation of cyclin-dependent protein serine/threonine kinase activity	2/34	33/18903	0.00160106	0.0109113	0.0057024	TNFAIP3/CDKN1A	2
GO:0090169	BP	GO:0090169	regulation of spindle assembly	2/34	33/18903	0.00160106	0.0109113	0.0057024	HSPA1A/HSPA1B	2
GO:1904030	BP	GO:1904030	negative regulation of cyclin-dependent protein kinase activity	2/34	33/18903	0.00160106	0.0109113	0.0057024	TNFAIP3/CDKN1A	2
GO:0035308	BP	GO:0035308	negative regulation of protein dephosphorylation	2/34	34/18903	0.00169921	0.0114625	0.00599044	PPP1R15A/TNF	2
GO:0035335	BP	GO:0035335	peptidyl-tyrosine dephosphorylation	2/34	34/18903	0.00169921	0.0114625	0.00599044	DUSP6/DUSP1	2
GO:0045648	BP	GO:0045648	positive regulation of erythrocyte differentiation	2/34	34/18903	0.00169921	0.0114625	0.00599044	HSPA1A/HSPA1B	2
GO:0035303	BP	GO:0035303	regulation of dephosphorylation	3/34	133/18903	0.00173722	0.0116793	0.00610375	PPP1R15A/IFNG/TNF	3
GO:0001667	BP	GO:0001667	ameboidal-type cell migration	5/34	492/18903	0.00174555	0.0116958	0.00611237	ANXA1/IFNG/JUN/RGCC/TNF	5
GO:0001909	BP	GO:0001909	leukocyte mediated cytotoxicity	3/34	134/18903	0.00177483	0.0118521	0.00619404	KLRB1/TUBB4B/IL7R	3
GO:0043372	BP	GO:0043372	positive regulation of CD4-positive, alpha-beta T cell differentiation	2/34	35/18903	0.00180017	0.011981	0.00626145	ANXA1/IFNG	2
GO:0033674	BP	GO:0033674	positive regulation of kinase activity	5/34	496/18903	0.00180867	0.0119975	0.00627005	IFNG/CDKN1A/RGCC/TNF/EGR1	5
GO:0044089	BP	GO:0044089	positive regulation of cellular component biogenesis	5/34	498/18903	0.00184085	0.0121704	0.00636041	HSPA1A/HSPA1B/IFNG/RGCC/TNF	5
GO:0010565	BP	GO:0010565	regulation of cellular ketone metabolic process	3/34	136/18903	0.00185157	0.0122008	0.00637628	ANXA1/EGR1/INSIG1	3
GO:0034101	BP	GO:0034101	erythrocyte homeostasis	3/34	137/18903	0.00189071	0.0124175	0.00648957	HSPA1A/HSPA1B/ZFP36	3
GO:0010922	BP	GO:0010922	positive regulation of phosphatase activity	2/34	36/18903	0.00190391	0.0124223	0.00649204	PPP1R15A/IFNG	2
GO:0031112	BP	GO:0031112	positive regulation of microtubule polymerization or depolymerization	2/34	36/18903	0.00190391	0.0124223	0.00649204	HSPA1A/HSPA1B	2
GO:0010923	BP	GO:0010923	negative regulation of phosphatase activity	2/34	37/18903	0.00201045	0.0129475	0.00676655	PPP1R15A/TNF	2
GO:0051084	BP	GO:0051084	'de novo' post-translational protein folding	2/34	37/18903	0.00201045	0.0129475	0.00676655	HSPA1A/HSPA1B	2
GO:0051385	BP	GO:0051385	response to mineralocorticoid	2/34	37/18903	0.00201045	0.0129475	0.00676655	FOSB/FOS	2
GO:0071276	BP	GO:0071276	cellular response to cadmium ion	2/34	37/18903	0.00201045	0.0129475	0.00676655	FOS/JUN	2
GO:0007020	BP	GO:0007020	microtubule nucleation	2/34	38/18903	0.00211975	0.0136074	0.00711142	HSPA1A/HSPA1B	2
GO:0010212	BP	GO:0010212	response to ionizing radiation	3/34	143/18903	0.00213642	0.0136703	0.0071443	ANXA1/CDKN1A/EGR1	3
GO:0044403	BP	GO:0044403	biological process involved in symbiotic interaction	4/34	307/18903	0.00215482	0.0137439	0.00718272	HSPA1A/HSPA1B/JUN/LDLR	4
GO:0007162	BP	GO:0007162	negative regulation of cell adhesion	4/34	308/18903	0.00218041	0.0138626	0.0072448	ANXA1/MYADM/RGCC/DUSP1	4
GO:0051783	BP	GO:0051783	regulation of nuclear division	3/34	145/18903	0.00222253	0.0140573	0.00734654	RGCC/DUSP1/TNF	3
GO:0032570	BP	GO:0032570	response to progesterone	2/34	39/18903	0.00223182	0.0140573	0.00734654	FOSB/FOS	2
GO:0042063	BP	GO:0042063	gliogenesis	4/34	310/18903	0.00223222	0.0140573	0.00734654	ANXA1/IFNG/TNF/LDLR	4
GO:0051592	BP	GO:0051592	response to calcium ion	3/34	147/18903	0.00231076	0.0145061	0.00758106	FOSB/FOS/JUN	3
GO:0006909	BP	GO:0006909	phagocytosis	4/34	314/18903	0.00233839	0.0146333	0.00764758	ANXA1/IFNG/TNF/LDLR	4
GO:0070372	BP	GO:0070372	regulation of ERK1 and ERK2 cascade	4/34	315/18903	0.00236547	0.0147564	0.00771189	DUSP6/JUN/TNF/ATF3	4
GO:0043535	BP	GO:0043535	regulation of blood vessel endothelial cell migration	3/34	150/18903	0.00244716	0.015182	0.00793429	ANXA1/RGCC/TNF	3
GO:0006458	BP	GO:0006458	'de novo' protein folding	2/34	41/18903	0.00246421	0.015182	0.00793429	HSPA1A/HSPA1B	2
GO:0042119	BP	GO:0042119	neutrophil activation	2/34	41/18903	0.00246421	0.015182	0.00793429	ANXA1/TNF	2
GO:0150077	BP	GO:0150077	regulation of neuroinflammatory response	2/34	41/18903	0.00246421	0.015182	0.00793429	TNF/LDLR	2
GO:0019058	BP	GO:0019058	viral life cycle	4/34	319/18903	0.00247596	0.0152073	0.00794754	HSPA1A/HSPA1B/TNF/LDLR	4
GO:0046718	BP	GO:0046718	viral entry into host cell	3/34	151/18903	0.00249372	0.0152692	0.00797989	HSPA1A/HSPA1B/LDLR	3
GO:0062013	BP	GO:0062013	positive regulation of small molecule metabolic process	3/34	152/18903	0.00254081	0.0155099	0.00810567	ANXA1/IFNG/TNF	3
GO:0045429	BP	GO:0045429	positive regulation of nitric oxide biosynthetic process	2/34	42/18903	0.00258451	0.0157284	0.00821985	IFNG/TNF	2
GO:0050729	BP	GO:0050729	positive regulation of inflammatory response	3/34	154/18903	0.00263666	0.0159482	0.00833474	IFNG/TNF/LDLR	3
GO:0051092	BP	GO:0051092	positive regulation of NF-kappaB transcription factor activity	3/34	154/18903	0.00263666	0.0159482	0.00833474	HSPA1A/HSPA1B/TNF	3
GO:0060236	BP	GO:0060236	regulation of mitotic spindle organization	2/34	43/18903	0.00270754	0.0162779	0.00850707	HSPA1A/HSPA1B	2
GO:0071364	BP	GO:0071364	cellular response to epidermal growth factor stimulus	2/34	43/18903	0.00270754	0.0162779	0.00850707	ZFP36/FOS	2
GO:0006509	BP	GO:0006509	membrane protein ectodomain proteolysis	2/34	44/18903	0.00283328	0.0168408	0.00880125	IFNG/TNF	2
GO:0045840	BP	GO:0045840	positive regulation of mitotic nuclear division	2/34	44/18903	0.00283328	0.0168408	0.00880125	RGCC/TNF	2
GO:1904407	BP	GO:1904407	positive regulation of nitric oxide metabolic process	2/34	44/18903	0.00283328	0.0168408	0.00880125	IFNG/TNF	2
GO:0044409	BP	GO:0044409	entry into host	3/34	158/18903	0.00283502	0.0168408	0.00880125	HSPA1A/HSPA1B/LDLR	3
GO:0006775	BP	GO:0006775	fat-soluble vitamin metabolic process	2/34	45/18903	0.00296173	0.017284	0.00903284	IFNG/TNF	2
GO:0046427	BP	GO:0046427	positive regulation of receptor signaling pathway via JAK-STAT	2/34	45/18903	0.00296173	0.017284	0.00903284	TNF/IL7R	2
GO:0060964	BP	GO:0060964	regulation of miRNA-mediated gene silencing	2/34	45/18903	0.00296173	0.017284	0.00903284	ZFP36/TNF	2
GO:0062208	BP	GO:0062208	positive regulation of pattern recognition receptor signaling pathway	2/34	45/18903	0.00296173	0.017284	0.00903284	HSPA1A/HSPA1B	2
GO:1900744	BP	GO:1900744	regulation of p38MAPK cascade	2/34	45/18903	0.00296173	0.017284	0.00903284	DUSP1/GADD45B	2
GO:2000516	BP	GO:2000516	positive regulation of CD4-positive, alpha-beta T cell activation	2/34	45/18903	0.00296173	0.017284	0.00903284	ANXA1/IFNG	2
GO:0070371	BP	GO:0070371	ERK1 and ERK2 cascade	4/34	340/18903	0.00311504	0.0181139	0.00946656	DUSP6/JUN/TNF/ATF3	4
GO:0006633	BP	GO:0006633	fatty acid biosynthetic process	3/34	164/18903	0.00314945	0.0181139	0.00946656	ANXA1/XBP1/INSIG1	3
GO:0007519	BP	GO:0007519	skeletal muscle tissue development	3/34	164/18903	0.00314945	0.0181139	0.00946656	FOS/EGR1/ATF3	3
GO:0030856	BP	GO:0030856	regulation of epithelial cell differentiation	3/34	164/18903	0.00314945	0.0181139	0.00946656	ZFP36/IFNG/TNF	3
GO:0051100	BP	GO:0051100	negative regulation of binding	3/34	164/18903	0.00314945	0.0181139	0.00946656	GZMA/JUN/CDKN1A	3
GO:0051235	BP	GO:0051235	maintenance of location	4/34	342/18903	0.00318126	0.0182419	0.00953344	ANXA1/TNF/INSIG1/PLIN2	4
GO:0006606	BP	GO:0006606	protein import into nucleus	3/34	165/18903	0.00320386	0.0182419	0.00953344	IFNG/CDKN1A/LMNA	3
GO:0036230	BP	GO:0036230	granulocyte activation	2/34	47/18903	0.0032267	0.0182419	0.00953344	ANXA1/TNF	2
GO:0070849	BP	GO:0070849	response to epidermal growth factor	2/34	47/18903	0.0032267	0.0182419	0.00953344	ZFP36/FOS	2
GO:0090224	BP	GO:0090224	regulation of spindle organization	2/34	47/18903	0.0032267	0.0182419	0.00953344	HSPA1A/HSPA1B	2
GO:1900368	BP	GO:1900368	regulation of post-transcriptional gene silencing by RNA	2/34	47/18903	0.0032267	0.0182419	0.00953344	ZFP36/TNF	2
GO:0001959	BP	GO:0001959	regulation of cytokine-mediated signaling pathway	3/34	167/18903	0.0033144	0.0186846	0.00976479	HSPA1A/HSPA1B/TNFAIP3	3
GO:0035305	BP	GO:0035305	negative regulation of dephosphorylation	2/34	48/18903	0.00336321	0.0187473	0.00979759	PPP1R15A/TNF	2
GO:0060147	BP	GO:0060147	regulation of post-transcriptional gene silencing	2/34	48/18903	0.00336321	0.0187473	0.00979759	ZFP36/TNF	2
GO:0061028	BP	GO:0061028	establishment of endothelial barrier	2/34	48/18903	0.00336321	0.0187473	0.00979759	MYADM/TNF	2
GO:1902003	BP	GO:1902003	regulation of amyloid-beta formation	2/34	48/18903	0.00336321	0.0187473	0.00979759	IFNG/TNF	2
GO:0007517	BP	GO:0007517	muscle organ development	4/34	348/18903	0.00338569	0.0187675	0.00980813	FOS/EGR1/XBP1/ATF3	4
GO:0070661	BP	GO:0070661	leukocyte proliferation	4/34	348/18903	0.00338569	0.0187675	0.00980813	ANXA1/TNFAIP3/CDKN1A/IL7R	4
GO:0045765	BP	GO:0045765	regulation of angiogenesis	4/34	349/18903	0.00342061	0.0188926	0.00987354	TNFAIP3/RGCC/TNF/XBP1	4
GO:0051170	BP	GO:0051170	import into nucleus	3/34	169/18903	0.00342726	0.0188926	0.00987354	IFNG/CDKN1A/LMNA	3
GO:0034250	BP	GO:0034250	positive regulation of cellular amide metabolic process	3/34	170/18903	0.00348456	0.0190952	0.00997941	PPP1R15A/IFNG/TNF	3
GO:0034198	BP	GO:0034198	cellular response to amino acid starvation	2/34	49/18903	0.00350239	0.0190952	0.00997941	CDKN1A/ATF3	2
GO:0043457	BP	GO:0043457	regulation of cellular respiration	2/34	49/18903	0.00350239	0.0190952	0.00997941	IFNG/TNF	2
GO:1904894	BP	GO:1904894	positive regulation of receptor signaling pathway via STAT	2/34	49/18903	0.00350239	0.0190952	0.00997941	TNF/IL7R	2
GO:1901990	BP	GO:1901990	regulation of mitotic cell cycle phase transition	4/34	354/18903	0.00359894	0.0194424	0.0101608	ANXA1/CDKN1A/RGCC/DUSP1	4
GO:0007259	BP	GO:0007259	receptor signaling pathway via JAK-STAT	3/34	172/18903	0.00360094	0.0194424	0.0101608	IFNG/TNF/IL7R	3
GO:1901342	BP	GO:1901342	regulation of vasculature development	4/34	355/18903	0.00363535	0.0194424	0.0101608	TNFAIP3/RGCC/TNF/XBP1	4
GO:0042304	BP	GO:0042304	regulation of fatty acid biosynthetic process	2/34	50/18903	0.00364422	0.0194424	0.0101608	ANXA1/INSIG1	2
GO:0060966	BP	GO:0060966	regulation of gene silencing by RNA	2/34	50/18903	0.00364422	0.0194424	0.0101608	ZFP36/TNF	2
GO:1902041	BP	GO:1902041	regulation of extrinsic apoptotic signaling pathway via death domain receptors	2/34	50/18903	0.00364422	0.0194424	0.0101608	TNFAIP3/ATF3	2
GO:1904707	BP	GO:1904707	positive regulation of vascular associated smooth muscle cell proliferation	2/34	50/18903	0.00364422	0.0194424	0.0101608	JUN/TNF	2
GO:2001238	BP	GO:2001238	positive regulation of extrinsic apoptotic signaling pathway	2/34	50/18903	0.00364422	0.0194424	0.0101608	TNF/ATF3	2
GO:0055088	BP	GO:0055088	lipid homeostasis	3/34	174/18903	0.00371967	0.0197918	0.0103435	XBP1/LDLR/INSIG1	3
GO:0019083	BP	GO:0019083	viral transcription	2/34	51/18903	0.00378871	0.0200519	0.0104794	ZFP36/JUN	2
GO:1990928	BP	GO:1990928	response to amino acid starvation	2/34	51/18903	0.00378871	0.0200519	0.0104794	CDKN1A/ATF3	2
GO:0010634	BP	GO:0010634	positive regulation of epithelial cell migration	3/34	176/18903	0.00384078	0.0201666	0.0105393	ANXA1/IFNG/JUN	3
GO:0060538	BP	GO:0060538	skeletal muscle organ development	3/34	176/18903	0.00384078	0.0201666	0.0105393	FOS/EGR1/ATF3	3
GO:1902905	BP	GO:1902905	positive regulation of supramolecular fiber organization	3/34	176/18903	0.00384078	0.0201666	0.0105393	HSPA1A/HSPA1B/RGCC	3
GO:0043534	BP	GO:0043534	blood vessel endothelial cell migration	3/34	177/18903	0.00390223	0.0204354	0.0106798	ANXA1/RGCC/TNF	3
GO:0010823	BP	GO:0010823	negative regulation of mitochondrion organization	2/34	52/18903	0.00393583	0.0205034	0.0107154	HSPA1A/LMNA	2
GO:0043392	BP	GO:0043392	negative regulation of DNA binding	2/34	52/18903	0.00393583	0.0205034	0.0107154	GZMA/JUN	2
GO:0002706	BP	GO:0002706	regulation of lymphocyte mediated immunity	3/34	179/18903	0.00402693	0.0208687	0.0109063	KLRB1/TNF/IL7R	3
GO:0060759	BP	GO:0060759	regulation of response to cytokine stimulus	3/34	179/18903	0.00402693	0.0208687	0.0109063	HSPA1A/HSPA1B/TNFAIP3	3
GO:0010639	BP	GO:0010639	negative regulation of organelle organization	4/34	366/18903	0.00405263	0.0209474	0.0109474	HSPA1A/MYADM/DUSP1/LMNA	4
GO:0046638	BP	GO:0046638	positive regulation of alpha-beta T cell differentiation	2/34	53/18903	0.00408559	0.0209879	0.0109686	ANXA1/IFNG	2
GO:0048146	BP	GO:0048146	positive regulation of fibroblast proliferation	2/34	53/18903	0.00408559	0.0209879	0.0109686	JUN/CDKN1A	2
GO:0002449	BP	GO:0002449	lymphocyte mediated immunity	4/34	367/18903	0.00409211	0.0209879	0.0109686	KLRB1/TNF/TUBB4B/IL7R	4
GO:0043409	BP	GO:0043409	negative regulation of MAPK cascade	3/34	181/18903	0.00415404	0.0212507	0.0111059	DUSP6/DUSP1/ATF3	3
GO:0010883	BP	GO:0010883	regulation of lipid storage	2/34	54/18903	0.00423796	0.0214134	0.0111909	TNF/PLIN2	2
GO:0031113	BP	GO:0031113	regulation of microtubule polymerization	2/34	54/18903	0.00423796	0.0214134	0.0111909	HSPA1A/HSPA1B	2
GO:0042149	BP	GO:0042149	cellular response to glucose starvation	2/34	54/18903	0.00423796	0.0214134	0.0111909	XBP1/PLIN2	2
GO:1904031	BP	GO:1904031	positive regulation of cyclin-dependent protein kinase activity	2/34	54/18903	0.00423796	0.0214134	0.0111909	CDKN1A/RGCC	2
GO:0001936	BP	GO:0001936	regulation of endothelial cell proliferation	3/34	183/18903	0.00428358	0.0214134	0.0111909	JUN/RGCC/TNF	3
GO:0030073	BP	GO:0030073	insulin secretion	3/34	183/18903	0.00428358	0.0214134	0.0111909	ANXA1/IFNG/TNF	3
GO:0044000	BP	GO:0044000	movement in host	3/34	183/18903	0.00428358	0.0214134	0.0111909	HSPA1A/HSPA1B/LDLR	3
GO:0097696	BP	GO:0097696	receptor signaling pathway via STAT	3/34	183/18903	0.00428358	0.0214134	0.0111909	IFNG/TNF/IL7R	3
GO:0045862	BP	GO:0045862	positive regulation of proteolysis	4/34	372/18903	0.00429344	0.0214134	0.0111909	HSPA1A/HSPA1B/IFNG/TNF	4
GO:0051098	BP	GO:0051098	regulation of binding	4/34	372/18903	0.00429344	0.0214134	0.0111909	GZMA/IFNG/JUN/CDKN1A	4
GO:0051346	BP	GO:0051346	negative regulation of hydrolase activity	4/34	373/18903	0.00433449	0.0214233	0.0111961	ANXA1/GZMA/PPP1R15A/TNF	4
GO:1901653	BP	GO:1901653	cellular response to peptide	4/34	373/18903	0.00433449	0.0214233	0.0111961	FOS/TNF/XBP1/INSIG1	4
GO:0032640	BP	GO:0032640	tumor necrosis factor production	3/34	184/18903	0.00434926	0.0214233	0.0111961	TNFAIP3/ZFP36/IFNG	3
GO:0032680	BP	GO:0032680	regulation of tumor necrosis factor production	3/34	184/18903	0.00434926	0.0214233	0.0111961	TNFAIP3/ZFP36/IFNG	3
GO:0050728	BP	GO:0050728	negative regulation of inflammatory response	3/34	184/18903	0.00434926	0.0214233	0.0111961	TNFAIP3/ZFP36/LDLR	3
GO:0071385	BP	GO:0071385	cellular response to glucocorticoid stimulus	2/34	55/18903	0.00439295	0.021479	0.0112252	ANXA1/ZFP36	2
GO:1900087	BP	GO:1900087	positive regulation of G1/S transition of mitotic cell cycle	2/34	55/18903	0.00439295	0.021479	0.0112252	ANXA1/RGCC	2
GO:1902991	BP	GO:1902991	regulation of amyloid precursor protein catabolic process	2/34	55/18903	0.00439295	0.021479	0.0112252	IFNG/TNF	2
GO:2000045	BP	GO:2000045	regulation of G1/S transition of mitotic cell cycle	3/34	185/18903	0.00441556	0.021493	0.0112325	ANXA1/CDKN1A/RGCC	3
GO:0002460	BP	GO:0002460	adaptive immune response based on somatic recombination of immune receptors built from immunoglobulin superfamily domains	4/34	375/18903	0.00441741	0.021493	0.0112325	ANXA1/TNFAIP3/TNF/IL7R	4
GO:0009266	BP	GO:0009266	response to temperature stimulus	3/34	186/18903	0.00448246	0.0217564	0.0113702	HSPA1A/HSPA1B/FOS	3
GO:0034205	BP	GO:0034205	amyloid-beta formation	2/34	56/18903	0.00455053	0.0219795	0.0114868	IFNG/TNF	2
GO:0043370	BP	GO:0043370	regulation of CD4-positive, alpha-beta T cell differentiation	2/34	56/18903	0.00455053	0.0219795	0.0114868	ANXA1/IFNG	2
GO:0030308	BP	GO:0030308	negative regulation of cell growth	3/34	188/18903	0.00461813	0.022252	0.0116292	HSPA1A/HSPA1B/CDKN1A	3
GO:0071706	BP	GO:0071706	tumor necrosis factor superfamily cytokine production	3/34	189/18903	0.00468689	0.0224745	0.0117455	TNFAIP3/ZFP36/IFNG	3
GO:1903555	BP	GO:1903555	regulation of tumor necrosis factor superfamily cytokine production	3/34	189/18903	0.00468689	0.0224745	0.0117455	TNFAIP3/ZFP36/IFNG	3
GO:0010332	BP	GO:0010332	response to gamma radiation	2/34	57/18903	0.00471071	0.0224804	0.0117485	CDKN1A/EGR1	2
GO:0032768	BP	GO:0032768	regulation of monooxygenase activity	2/34	57/18903	0.00471071	0.0224804	0.0117485	IFNG/TNF	2
GO:0050777	BP	GO:0050777	negative regulation of immune response	3/34	190/18903	0.00475627	0.0226435	0.0118338	ANXA1/TNFAIP3/IL7R	3
GO:0001961	BP	GO:0001961	positive regulation of cytokine-mediated signaling pathway	2/34	58/18903	0.00487348	0.023091	0.0120677	HSPA1A/HSPA1B	2
GO:0033619	BP	GO:0033619	membrane protein proteolysis	2/34	58/18903	0.00487348	0.023091	0.0120677	IFNG/TNF	2
GO:0043666	BP	GO:0043666	regulation of phosphoprotein phosphatase activity	2/34	59/18903	0.00503882	0.0236548	0.0123623	PPP1R15A/TNF	2
GO:0051785	BP	GO:0051785	positive regulation of nuclear division	2/34	59/18903	0.00503882	0.0236548	0.0123623	RGCC/TNF	2
GO:1903078	BP	GO:1903078	positive regulation of protein localization to plasma membrane	2/34	59/18903	0.00503882	0.0236548	0.0123623	IFNG/TNF	2
GO:1901991	BP	GO:1901991	negative regulation of mitotic cell cycle phase transition	3/34	194/18903	0.00504002	0.0236548	0.0123623	CDKN1A/RGCC/DUSP1	3
GO:0007178	BP	GO:0007178	transmembrane receptor protein serine/threonine kinase signaling pathway	4/34	390/18903	0.0050738	0.0237573	0.0124159	HSPA1A/FOS/JUN/EGR1	4
GO:0032872	BP	GO:0032872	regulation of stress-activated MAPK cascade	3/34	195/18903	0.00511253	0.0238265	0.0124521	DUSP1/TNF/GADD45B	3
GO:0051495	BP	GO:0051495	positive regulation of cytoskeleton organization	3/34	195/18903	0.00511253	0.0238265	0.0124521	HSPA1A/HSPA1B/RGCC	3
GO:0045599	BP	GO:0045599	negative regulation of fat cell differentiation	2/34	60/18903	0.00520672	0.0240962	0.012593	TNF/INSIG1	2
GO:0046686	BP	GO:0046686	response to cadmium ion	2/34	60/18903	0.00520672	0.0240962	0.012593	FOS/JUN	2
GO:0051353	BP	GO:0051353	positive regulation of oxidoreductase activity	2/34	60/18903	0.00520672	0.0240962	0.012593	IFNG/TNF	2
GO:0002695	BP	GO:0002695	negative regulation of leukocyte activation	3/34	198/18903	0.00533383	0.024457	0.0127815	ANXA1/TNFAIP3/LDLR	3
GO:0070302	BP	GO:0070302	regulation of stress-activated protein kinase signaling cascade	3/34	198/18903	0.00533383	0.024457	0.0127815	DUSP1/TNF/GADD45B	3
GO:0071248	BP	GO:0071248	cellular response to metal ion	3/34	198/18903	0.00533383	0.024457	0.0127815	FOSB/FOS/JUN	3
GO:0071897	BP	GO:0071897	DNA biosynthetic process	3/34	198/18903	0.00533383	0.024457	0.0127815	CDKN1A/RGCC/TNF	3
GO:0034113	BP	GO:0034113	heterotypic cell-cell adhesion	2/34	61/18903	0.00537718	0.024599	0.0128558	MYADM/TNF	2
GO:0001935	BP	GO:0001935	endothelial cell proliferation	3/34	199/18903	0.00540887	0.0246308	0.0128724	JUN/RGCC/TNF	3
GO:0009746	BP	GO:0009746	response to hexose	3/34	199/18903	0.00540887	0.0246308	0.0128724	TNF/EGR1/XBP1	3
GO:0045428	BP	GO:0045428	regulation of nitric oxide biosynthetic process	2/34	62/18903	0.00555019	0.0251502	0.0131438	IFNG/TNF	2
GO:0090303	BP	GO:0090303	positive regulation of wound healing	2/34	62/18903	0.00555019	0.0251502	0.0131438	ANXA1/XBP1	2
GO:0032271	BP	GO:0032271	regulation of protein polymerization	3/34	201/18903	0.00556084	0.0251502	0.0131438	HSPA1A/HSPA1B/MYADM	3
GO:0022408	BP	GO:0022408	negative regulation of cell-cell adhesion	3/34	202/18903	0.00563779	0.0254404	0.0132955	ANXA1/MYADM/RGCC	3
GO:0051701	BP	GO:0051701	biological process involved in interaction with host	3/34	203/18903	0.00571538	0.0256626	0.0134116	HSPA1A/HSPA1B/LDLR	3
GO:0031663	BP	GO:0031663	lipopolysaccharide-mediated signaling pathway	2/34	63/18903	0.00572573	0.0256626	0.0134116	TNFAIP3/TNF	2
GO:0050994	BP	GO:0050994	regulation of lipid catabolic process	2/34	63/18903	0.00572573	0.0256626	0.0134116	TNF/LDLR	2
GO:0050864	BP	GO:0050864	regulation of B cell activation	3/34	204/18903	0.00579361	0.0259085	0.0135401	TNFAIP3/CDKN1A/XBP1	3
GO:0035306	BP	GO:0035306	positive regulation of dephosphorylation	2/34	64/18903	0.0059038	0.0262831	0.0137359	PPP1R15A/IFNG	2
GO:0071384	BP	GO:0071384	cellular response to corticosteroid stimulus	2/34	64/18903	0.0059038	0.0262831	0.0137359	ANXA1/ZFP36	2
GO:0071674	BP	GO:0071674	mononuclear cell migration	3/34	206/18903	0.005952	0.0264386	0.0138172	ANXA1/DUSP1/TNF	3
GO:0002285	BP	GO:0002285	lymphocyte activation involved in immune response	3/34	207/18903	0.00603217	0.0266109	0.0139072	ANXA1/IFNG/XBP1	3
GO:0034284	BP	GO:0034284	response to monosaccharide	3/34	207/18903	0.00603217	0.0266109	0.0139072	TNF/EGR1/XBP1	3
GO:1902115	BP	GO:1902115	regulation of organelle assembly	3/34	207/18903	0.00603217	0.0266109	0.0139072	HSPA1A/HSPA1B/TNF	3
GO:0001885	BP	GO:0001885	endothelial cell development	2/34	65/18903	0.00608439	0.0266109	0.0139072	MYADM/TNF	2
GO:0050435	BP	GO:0050435	amyloid-beta metabolic process	2/34	65/18903	0.00608439	0.0266109	0.0139072	IFNG/TNF	2
GO:0060760	BP	GO:0060760	positive regulation of response to cytokine stimulus	2/34	65/18903	0.00608439	0.0266109	0.0139072	HSPA1A/HSPA1B	2
GO:0080164	BP	GO:0080164	regulation of nitric oxide metabolic process	2/34	65/18903	0.00608439	0.0266109	0.0139072	IFNG/TNF	2
GO:0034605	BP	GO:0034605	cellular response to heat	2/34	66/18903	0.00626749	0.0273312	0.0142836	HSPA1A/HSPA1B	2
GO:0031396	BP	GO:0031396	regulation of protein ubiquitination	3/34	210/18903	0.00627656	0.0273312	0.0142836	HSPA1A/HSPA1B/TNFAIP3	3
GO:0015909	BP	GO:0015909	long-chain fatty acid transport	2/34	67/18903	0.0064531	0.0279167	0.0145896	ANXA1/PLIN2	2
GO:0042531	BP	GO:0042531	positive regulation of tyrosine phosphorylation of STAT protein	2/34	67/18903	0.0064531	0.0279167	0.0145896	IFNG/TNF	2
GO:1904377	BP	GO:1904377	positive regulation of protein localization to cell periphery	2/34	67/18903	0.0064531	0.0279167	0.0145896	IFNG/TNF	2
GO:1902806	BP	GO:1902806	regulation of cell cycle G1/S phase transition	3/34	213/18903	0.00652682	0.0281743	0.0147243	ANXA1/CDKN1A/RGCC	3
GO:0042987	BP	GO:0042987	amyloid precursor protein catabolic process	2/34	68/18903	0.00664119	0.0285442	0.0149176	IFNG/TNF	2
GO:1902808	BP	GO:1902808	positive regulation of cell cycle G1/S phase transition	2/34	68/18903	0.00664119	0.0285442	0.0149176	ANXA1/RGCC	2
GO:0060537	BP	GO:0060537	muscle tissue development	4/34	422/18903	0.00668762	0.0286818	0.0149895	FOS/EGR1/ATF3/LMNA	4
GO:0007179	BP	GO:0007179	transforming growth factor beta receptor signaling pathway	3/34	216/18903	0.00678298	0.0290282	0.0151705	HSPA1A/FOS/JUN	3
GO:0002260	BP	GO:0002260	lymphocyte homeostasis	2/34	69/18903	0.00683177	0.0291743	0.0152469	TNFAIP3/IL7R	2
GO:0046034	BP	GO:0046034	ATP metabolic process	3/34	217/18903	0.00686969	0.0292734	0.0152987	HSPA1A/HSPA1B/IFNG	3
GO:0042180	BP	GO:0042180	cellular ketone metabolic process	3/34	218/18903	0.00695705	0.0295193	0.0154272	ANXA1/EGR1/INSIG1	3
GO:0072330	BP	GO:0072330	monocarboxylic acid biosynthetic process	3/34	218/18903	0.00695705	0.0295193	0.0154272	ANXA1/XBP1/INSIG1	3
GO:0002294	BP	GO:0002294	CD4-positive, alpha-beta T cell differentiation involved in immune response	2/34	70/18903	0.00702482	0.0296802	0.0155113	ANXA1/IFNG	2
GO:0014823	BP	GO:0014823	response to activity	2/34	70/18903	0.00702482	0.0296802	0.0155113	FOS/TNF	2
GO:0002287	BP	GO:0002287	alpha-beta T cell activation involved in immune response	2/34	71/18903	0.00722034	0.0301343	0.0157486	ANXA1/IFNG	2
GO:0002293	BP	GO:0002293	alpha-beta T cell differentiation involved in immune response	2/34	71/18903	0.00722034	0.0301343	0.0157486	ANXA1/IFNG	2
GO:0002548	BP	GO:0002548	monocyte chemotaxis	2/34	71/18903	0.00722034	0.0301343	0.0157486	ANXA1/DUSP1	2
GO:0032715	BP	GO:0032715	negative regulation of interleukin-6 production	2/34	71/18903	0.00722034	0.0301343	0.0157486	TNFAIP3/TNF	2
GO:0061077	BP	GO:0061077	chaperone-mediated protein folding	2/34	71/18903	0.00722034	0.0301343	0.0157486	HSPA1A/HSPA1B	2
GO:0050866	BP	GO:0050866	negative regulation of cell activation	3/34	221/18903	0.00722314	0.0301343	0.0157486	ANXA1/TNFAIP3/LDLR	3
GO:0045600	BP	GO:0045600	positive regulation of fat cell differentiation	2/34	72/18903	0.00741831	0.0308838	0.0161403	ZFP36/XBP1	2
GO:0030072	BP	GO:0030072	peptide hormone secretion	3/34	225/18903	0.00758725	0.0314549	0.0164388	ANXA1/IFNG/TNF	3
GO:0042246	BP	GO:0042246	tissue regeneration	2/34	73/18903	0.00761873	0.0314549	0.0164388	ANXA1/CDKN1A	2
GO:0046635	BP	GO:0046635	positive regulation of alpha-beta T cell activation	2/34	73/18903	0.00761873	0.0314549	0.0164388	ANXA1/IFNG	2
GO:0046637	BP	GO:0046637	regulation of alpha-beta T cell differentiation	2/34	73/18903	0.00761873	0.0314549	0.0164388	ANXA1/IFNG	2
GO:0010001	BP	GO:0010001	glial cell differentiation	3/34	227/18903	0.00777333	0.0319609	0.0167032	IFNG/TNF/LDLR	3
GO:0042267	BP	GO:0042267	natural killer cell mediated cytotoxicity	2/34	74/18903	0.00782159	0.0319609	0.0167032	KLRB1/TUBB4B	2
GO:0050766	BP	GO:0050766	positive regulation of phagocytosis	2/34	74/18903	0.00782159	0.0319609	0.0167032	IFNG/TNF	2
GO:0090307	BP	GO:0090307	mitotic spindle assembly	2/34	74/18903	0.00782159	0.0319609	0.0167032	HSPA1A/HSPA1B	2
GO:2000573	BP	GO:2000573	positive regulation of DNA biosynthetic process	2/34	74/18903	0.00782159	0.0319609	0.0167032	RGCC/TNF	2
GO:0071241	BP	GO:0071241	cellular response to inorganic substance	3/34	229/18903	0.00796211	0.032402	0.0169337	FOSB/FOS/JUN	3
GO:0071902	BP	GO:0071902	positive regulation of protein serine/threonine kinase activity	3/34	229/18903	0.00796211	0.032402	0.0169337	IFNG/RGCC/TNF	3
GO:0071479	BP	GO:0071479	cellular response to ionizing radiation	2/34	75/18903	0.00802687	0.0325903	0.0170321	CDKN1A/EGR1	2
GO:0002790	BP	GO:0002790	peptide secretion	3/34	230/18903	0.00805751	0.0325903	0.0170321	ANXA1/IFNG/TNF	3
GO:0010594	BP	GO:0010594	regulation of endothelial cell migration	3/34	230/18903	0.00805751	0.0325903	0.0170321	ANXA1/RGCC/TNF	3
GO:0002685	BP	GO:0002685	regulation of leukocyte migration	3/34	231/18903	0.00815358	0.032912	0.0172003	ANXA1/DUSP1/TNF	3
GO:0001937	BP	GO:0001937	negative regulation of endothelial cell proliferation	2/34	76/18903	0.00823458	0.0330379	0.0172661	RGCC/TNF	2
GO:0002637	BP	GO:0002637	regulation of immunoglobulin production	2/34	76/18903	0.00823458	0.0330379	0.0172661	TNF/XBP1	2
GO:0006809	BP	GO:0006809	nitric oxide biosynthetic process	2/34	76/18903	0.00823458	0.0330379	0.0172661	IFNG/TNF	2
GO:0072594	BP	GO:0072594	establishment of protein localization to organelle	4/34	449/18903	0.00829031	0.0331946	0.0173479	TNFAIP3/IFNG/CDKN1A/LMNA	4
GO:0002228	BP	GO:0002228	natural killer cell mediated immunity	2/34	77/18903	0.0084447	0.0335476	0.0175324	KLRB1/TUBB4B	2
GO:1903036	BP	GO:1903036	positive regulation of response to wounding	2/34	77/18903	0.0084447	0.0335476	0.0175324	ANXA1/XBP1	2
GO:0009743	BP	GO:0009743	response to carbohydrate	3/34	234/18903	0.00844589	0.0335476	0.0175324	TNF/EGR1/XBP1	3
GO:0046883	BP	GO:0046883	regulation of hormone secretion	3/34	234/18903	0.00844589	0.0335476	0.0175324	ANXA1/IFNG/TNF	3
GO:1901987	BP	GO:1901987	regulation of cell cycle phase transition	4/34	453/18903	0.00854744	0.0338833	0.0177078	ANXA1/CDKN1A/RGCC/DUSP1	4
GO:0043537	BP	GO:0043537	negative regulation of blood vessel endothelial cell migration	2/34	78/18903	0.00865723	0.0341146	0.0178287	RGCC/TNF	2
GO:0070373	BP	GO:0070373	negative regulation of ERK1 and ERK2 cascade	2/34	78/18903	0.00865723	0.0341146	0.0178287	DUSP6/ATF3	2
GO:0070972	BP	GO:0070972	protein localization to endoplasmic reticulum	2/34	78/18903	0.00865723	0.0341146	0.0178287	PPP1R15A/INSIG1	2
GO:0002292	BP	GO:0002292	T cell differentiation involved in immune response	2/34	79/18903	0.00887214	0.0348236	0.0181993	ANXA1/IFNG	2
GO:2000514	BP	GO:2000514	regulation of CD4-positive, alpha-beta T cell activation	2/34	79/18903	0.00887214	0.0348236	0.0181993	ANXA1/IFNG	2
GO:0071230	BP	GO:0071230	cellular response to amino acid stimulus	2/34	80/18903	0.00908944	0.0356063	0.0186083	TNF/XBP1	2
GO:0002703	BP	GO:0002703	regulation of leukocyte mediated immunity	3/34	241/18903	0.00915184	0.0357803	0.0186992	KLRB1/TNF/IL7R	3
GO:0002443	BP	GO:0002443	leukocyte mediated immunity	4/34	463/18903	0.00921318	0.0359495	0.0187877	KLRB1/TNF/TUBB4B/IL7R	4
GO:0009205	BP	GO:0009205	purine ribonucleoside triphosphate metabolic process	3/34	242/18903	0.00925544	0.0360437	0.0188369	HSPA1A/HSPA1B/IFNG	3
GO:0006446	BP	GO:0006446	regulation of translational initiation	2/34	82/18903	0.00953117	0.0368292	0.0192474	PPP1R15A/TNF	2
GO:0042509	BP	GO:0042509	regulation of tyrosine phosphorylation of STAT protein	2/34	82/18903	0.00953117	0.0368292	0.0192474	IFNG/TNF	2
GO:0046209	BP	GO:0046209	nitric oxide metabolic process	2/34	82/18903	0.00953117	0.0368292	0.0192474	IFNG/TNF	2
GO:0060395	BP	GO:0060395	SMAD protein signal transduction	2/34	82/18903	0.00953117	0.0368292	0.0192474	FOS/JUN	2
GO:1901617	BP	GO:1901617	organic hydroxy compound biosynthetic process	3/34	245/18903	0.00957037	0.036909	0.0192891	IFNG/TNF/INSIG1	3
GO:2001057	BP	GO:2001057	reactive nitrogen species metabolic process	2/34	83/18903	0.00975558	0.0375505	0.0196244	IFNG/TNF	2
GO:0009144	BP	GO:0009144	purine nucleoside triphosphate metabolic process	3/34	247/18903	0.00978379	0.0375864	0.0196431	HSPA1A/HSPA1B/IFNG	3
GO:0006402	BP	GO:0006402	mRNA catabolic process	3/34	248/18903	0.00989154	0.0379271	0.0198212	HSPA1A/HSPA1B/ZFP36	3
GO:0044772	BP	GO:0044772	mitotic cell cycle phase transition	4/34	473/18903	0.00991215	0.037933	0.0198243	ANXA1/CDKN1A/RGCC/DUSP1	4
GO:0009199	BP	GO:0009199	ribonucleoside triphosphate metabolic process	3/34	249/18903	0.00999999	0.0381226	0.0199233	HSPA1A/HSPA1B/IFNG	3
GO:0045926	BP	GO:0045926	negative regulation of growth	3/34	249/18903	0.00999999	0.0381226	0.0199233	HSPA1A/HSPA1B/CDKN1A	3
GO:0000082	BP	GO:0000082	G1/S transition of mitotic cell cycle	3/34	250/18903	0.0101091	0.0384649	0.0201023	ANXA1/CDKN1A/RGCC	3
GO:0046785	BP	GO:0046785	microtubule polymerization	2/34	85/18903	0.0102114	0.03878	0.020267	HSPA1A/HSPA1B	2
GO:0097305	BP	GO:0097305	response to alcohol	3/34	253/18903	0.0104407	0.0395082	0.0206475	FOSB/FOS/TNF	3
GO:0007260	BP	GO:0007260	tyrosine phosphorylation of STAT protein	2/34	86/18903	0.0104429	0.0395082	0.0206475	IFNG/TNF	2
GO:0015833	BP	GO:0015833	peptide transport	3/34	254/18903	0.0105527	0.0398479	0.020825	ANXA1/IFNG/TNF	3
GO:0010876	BP	GO:0010876	lipid localization	4/34	483/18903	0.010645	0.039937	0.0208716	ANXA1/TNF/LDLR/PLIN2	4
GO:0001910	BP	GO:0001910	regulation of leukocyte mediated cytotoxicity	2/34	87/18903	0.0106766	0.039937	0.0208716	KLRB1/IL7R	2
GO:0019915	BP	GO:0019915	lipid storage	2/34	87/18903	0.0106766	0.039937	0.0208716	TNF/PLIN2	2
GO:0031110	BP	GO:0031110	regulation of microtubule polymerization or depolymerization	2/34	87/18903	0.0106766	0.039937	0.0208716	HSPA1A/HSPA1B	2
GO:0048145	BP	GO:0048145	regulation of fibroblast proliferation	2/34	87/18903	0.0106766	0.039937	0.0208716	JUN/CDKN1A	2
GO:0043367	BP	GO:0043367	CD4-positive, alpha-beta T cell differentiation	2/34	88/18903	0.0109127	0.0407434	0.021293	ANXA1/IFNG	2
GO:0071229	BP	GO:0071229	cellular response to acid chemical	2/34	89/18903	0.0111511	0.0415555	0.0217174	TNF/XBP1	2
GO:0090068	BP	GO:0090068	positive regulation of cell cycle process	3/34	260/18903	0.011239	0.0418051	0.0218479	ANXA1/RGCC/TNF	3
GO:0051591	BP	GO:0051591	response to cAMP	2/34	90/18903	0.0113917	0.042294	0.0221034	FOSB/FOS	2
GO:0048525	BP	GO:0048525	negative regulation of viral process	2/34	91/18903	0.0116347	0.0431156	0.0225328	ZFP36/TNF	2
GO:0032273	BP	GO:0032273	positive regulation of protein polymerization	2/34	92/18903	0.01188	0.0439426	0.022965	HSPA1A/HSPA1B	2
GO:0030522	BP	GO:0030522	intracellular receptor signaling pathway	3/34	266/18903	0.0119508	0.0441227	0.0230591	HSPA1A/HSPA1B/TNFAIP3	3
GO:0009141	BP	GO:0009141	nucleoside triphosphate metabolic process	3/34	267/18903	0.0120719	0.0444873	0.0232496	HSPA1A/HSPA1B/IFNG	3
GO:0070301	BP	GO:0070301	cellular response to hydrogen peroxide	2/34	93/18903	0.0121275	0.0445271	0.0232705	ANXA1/TNFAIP3	2
GO:2000106	BP	GO:2000106	regulation of leukocyte apoptotic process	2/34	93/18903	0.0121275	0.0445271	0.0232705	ANXA1/IL7R	2
GO:0070663	BP	GO:0070663	regulation of leukocyte proliferation	3/34	269/18903	0.0123163	0.045137	0.0235892	ANXA1/TNFAIP3/CDKN1A	3
GO:0032436	BP	GO:0032436	positive regulation of proteasomal ubiquitin-dependent protein catabolic process	2/34	94/18903	0.0123773	0.0451941	0.023619	HSPA1A/HSPA1B	2
GO:0035304	BP	GO:0035304	regulation of protein dephosphorylation	2/34	94/18903	0.0123773	0.0451941	0.023619	PPP1R15A/TNF	2
GO:0071560	BP	GO:0071560	cellular response to transforming growth factor beta stimulus	3/34	271/18903	0.0125635	0.04579	0.0239305	HSPA1A/FOS/JUN	3
GO:0042982	BP	GO:0042982	amyloid precursor protein metabolic process	2/34	95/18903	0.0126293	0.0459458	0.0240119	IFNG/TNF	2
GO:0031348	BP	GO:0031348	negative regulation of defense response	3/34	272/18903	0.0126882	0.0459917	0.0240359	TNFAIP3/ZFP36/LDLR	3
GO:1901988	BP	GO:1901988	negative regulation of cell cycle phase transition	3/34	272/18903	0.0126882	0.0459917	0.0240359	CDKN1A/RGCC/DUSP1	3
GO:0019217	BP	GO:0019217	regulation of fatty acid metabolic process	2/34	96/18903	0.0128836	0.0465306	0.0243175	ANXA1/INSIG1	2
GO:0046330	BP	GO:0046330	positive regulation of JNK cascade	2/34	96/18903	0.0128836	0.0465306	0.0243175	TNF/GADD45B	2
GO:0010596	BP	GO:0010596	negative regulation of endothelial cell migration	2/34	97/18903	0.0131401	0.0473712	0.0247568	RGCC/TNF	2
GO:0071559	BP	GO:0071559	response to transforming growth factor beta	3/34	277/18903	0.0133223	0.0479409	0.0250545	HSPA1A/FOS/JUN	3
GO:0048661	BP	GO:0048661	positive regulation of smooth muscle cell proliferation	2/34	98/18903	0.0133989	0.0481296	0.0251532	JUN/TNF	2
GO:0044843	BP	GO:0044843	cell cycle G1/S phase transition	3/34	280/18903	0.0137113	0.0491631	0.0256933	ANXA1/CDKN1A/RGCC	3
GO:0043542	BP	GO:0043542	endothelial cell migration	3/34	281/18903	0.0138425	0.0494551	0.0258459	ANXA1/RGCC/TNF	3
GO:0051258	BP	GO:0051258	protein polymerization	3/34	281/18903	0.0138425	0.0494551	0.0258459	HSPA1A/HSPA1B/MYADM	3
GO:0019080	BP	GO:0019080	viral gene expression	2/34	100/18903	0.0139231	0.0495652	0.0259034	ZFP36/JUN	2
GO:1901992	BP	GO:1901992	positive regulation of mitotic cell cycle phase transition	2/34	100/18903	0.0139231	0.0495652	0.0259034	ANXA1/RGCC	2
GO:0070412	MF	GO:0070412	R-SMAD binding	3/33	24/18432	1.03146e-05	0.00139247	0.000879455	FOS/JUN/RGCC	3
GO:0008330	MF	GO:0008330	protein tyrosine/threonine phosphatase activity	2/33	10/18432	0.00013863	0.00538843	0.00340322	DUSP6/DUSP1	2
GO:0001228	MF	GO:0001228	DNA-binding transcription activator activity, RNA polymerase II-specific	6/33	468/18432	0.000160496	0.00538843	0.00340322	FOSB/KLF6/FOS/JUN/EGR1/ATF3	6
GO:0001216	MF	GO:0001216	DNA-binding transcription activator activity	6/33	472/18432	0.000168096	0.00538843	0.00340322	FOSB/KLF6/FOS/JUN/EGR1/ATF3	6
GO:0140776	MF	GO:0140776	protein-containing complex destabilizing activity	2/33	12/18432	0.000202869	0.00538843	0.00340322	HSPA1A/HSPA1B	2
GO:0017017	MF	GO:0017017	MAP kinase tyrosine/serine/threonine phosphatase activity	2/33	13/18432	0.000239486	0.00538843	0.00340322	DUSP6/DUSP1	2
GO:0001618	MF	GO:0001618	virus receptor activity	3/33	77/18432	0.000349452	0.00544482	0.00343883	HSPA1A/HSPA1B/LDLR	3
GO:0046332	MF	GO:0046332	SMAD binding	3/33	78/18432	0.000362988	0.00544482	0.00343883	FOS/JUN/RGCC	3
GO:0140272	MF	GO:0140272	exogenous protein binding	3/33	78/18432	0.000362988	0.00544482	0.00343883	HSPA1A/HSPA1B/LDLR	3
GO:0033549	MF	GO:0033549	MAP kinase phosphatase activity	2/33	18/18432	0.000467136	0.00630634	0.00398295	DUSP6/DUSP1	2
GO:0005200	MF	GO:0005200	structural constituent of cytoskeleton	3/33	107/18432	0.000914199	0.0112197	0.00708614	TUBB4B/TUBA1C/LMNA	3
GO:0051787	MF	GO:0051787	misfolded protein binding	2/33	29/18432	0.00122442	0.013492	0.00852124	HSPA1A/HSPA1B	2
GO:0031072	MF	GO:0031072	heat shock protein binding	3/33	124/18432	0.00139917	0.013492	0.00852124	HSPA1A/HSPA1B/ZFP36	3
GO:0051082	MF	GO:0051082	unfolded protein binding	3/33	124/18432	0.00139917	0.013492	0.00852124	HSPA1A/HSPA1B/TUBB4B	3
GO:0031625	MF	GO:0031625	ubiquitin protein ligase binding	4/33	299/18432	0.0019167	0.0163717	0.01034	HSPA1A/HSPA1B/JUN/CDKN1A	4
GO:0002020	MF	GO:0002020	protease binding	3/33	139/18432	0.00194035	0.0163717	0.01034	TNFAIP3/TNF/LDLR	3
GO:0044389	MF	GO:0044389	ubiquitin-like protein ligase binding	4/33	318/18432	0.00239741	0.0183	0.0115579	HSPA1A/HSPA1B/JUN/CDKN1A	4
GO:0140662	MF	GO:0140662	ATP-dependent protein folding chaperone	2/33	41/18432	0.00244	0.0183	0.0115579	HSPA1A/HSPA1B	2
GO:0008138	MF	GO:0008138	protein tyrosine/serine/threonine phosphatase activity	2/33	44/18432	0.0028055	0.0199338	0.0125898	DUSP6/DUSP1	2
GO:0004252	MF	GO:0004252	serine-type endopeptidase activity	3/33	174/18432	0.00366384	0.0247309	0.0156195	GZMA/GZMK/GZMH	3
GO:0008236	MF	GO:0008236	serine-type peptidase activity	3/33	192/18432	0.00482416	0.0310125	0.0195868	GZMA/GZMK/GZMH	3
GO:0017171	MF	GO:0017171	serine hydrolase activity	3/33	196/18432	0.00510882	0.0313496	0.0197997	GZMA/GZMK/GZMH	3
GO:0044183	MF	GO:0044183	protein folding chaperone	2/33	68/18432	0.00657721	0.0386054	0.0243823	HSPA1A/HSPA1B	2
GO:0017018	MF	GO:0017018	myosin phosphatase activity	2/33	76/18432	0.00815572	0.0458759	0.0289743	DUSP6/DUSP1	2

## Sheet: human_CD4T_C4_TRM_KEGG
	ID	Description	GeneRatio	BgRatio	pvalue	p.adjust	qvalue	geneID	Count
hsa04657	hsa04657	IL-17 signaling pathway	6/26	94/8586	2.82887e-07	4.2716e-05	2.02488e-05	7128/2354/2353/3458/3725/7124	6
hsa04010	hsa04010	MAPK signaling pathway	8/26	301/8586	1.8717e-06	9.47145e-05	4.48978e-05	3303/3304/1848/2353/3725/1843/7124/4616	8
hsa05417	hsa05417	Lipid and atherosclerosis	7/26	215/8586	2.4564e-06	9.47145e-05	4.48978e-05	3303/3304/2353/3725/7124/7494/3949	7
hsa04210	hsa04210	Apoptosis	6/26	136/8586	2.50899e-06	9.47145e-05	4.48978e-05	2353/3725/7124/4616/84790/4000	6
hsa05145	hsa05145	Toxoplasmosis	5/26	111/8586	1.7475e-05	0.000527744	0.000250168	3303/3304/3458/7124/3949	5
hsa04660	hsa04660	T cell receptor signaling pathway	5/26	121/8586	2.65548e-05	0.000668297	0.000316795	2353/3458/3725/7124/29851	5
hsa05166	hsa05166	Human T-cell leukemia virus 1 infection	6/26	222/8586	4.16772e-05	0.000781609	0.000370508	7538/2353/3725/1026/7124/1958	6
hsa04380	hsa04380	Osteoclast differentiation	5/26	135/8586	4.50013e-05	0.000781609	0.000370508	2354/2353/3458/3725/7124	5
hsa05162	hsa05162	Measles	5/26	138/8586	5.00027e-05	0.000781609	0.000370508	3303/3304/7128/2353/3725	5
hsa05418	hsa05418	Fluid shear stress and atherosclerosis	5/26	139/8586	5.17622e-05	0.000781609	0.000370508	2353/3458/3725/1843/7124	5
hsa05140	hsa05140	Leishmaniasis	4/26	77/8586	7.6961e-05	0.00101868	0.000482887	2353/3458/3725/7124	4
hsa04612	hsa04612	Antigen processing and presentation	4/26	78/8586	8.09546e-05	0.00101868	0.000482887	3303/3304/3458/7124	4
hsa05210	hsa05210	Colorectal cancer	4/26	86/8586	0.000118555	0.00137706	0.00065277	2353/3725/1026/4616	4
hsa05020	hsa05020	Prion disease	6/26	272/8586	0.000129014	0.0013915	0.000659619	3303/3304/7124/10383/1958/84790	6
hsa05323	hsa05323	Rheumatoid arthritis	4/26	93/8586	0.000160677	0.00161748	0.000766738	2353/3458/3725/7124	4
hsa05142	hsa05142	Chagas disease	4/26	102/8586	0.000229575	0.00216661	0.00102705	2353/3458/3725/7124	4
hsa05130	hsa05130	Pathogenic Escherichia coli infection	5/26	198/8586	0.00027486	0.0024414	0.0011573	2353/3725/7124/10383/84790	5
hsa05169	hsa05169	Epstein-Barr virus infection	5/26	202/8586	0.000301586	0.00252997	0.00119929	7128/3725/1026/7124/4616	5
hsa04668	hsa04668	TNF signaling pathway	4/26	114/8586	0.000351709	0.00279516	0.001325	7128/2353/3725/7124	4
hsa05144	hsa05144	Malaria	3/26	50/8586	0.000439679	0.00331957	0.00157359	3458/3820/7124	3
hsa05134	hsa05134	Legionellosis	3/26	56/8586	0.000614386	0.00441773	0.00209415	3303/3304/7124	3
hsa04915	hsa04915	Estrogen signaling pathway	4/26	137/8586	0.000706046	0.00484604	0.00229718	3303/3304/2353/3725	4
hsa05132	hsa05132	Salmonella infection	5/26	249/8586	0.000786594	0.00516416	0.00244798	2353/3725/7124/10383/84790	5
hsa05224	hsa05224	Breast cancer	4/26	147/8586	0.000919625	0.00574281	0.00272228	2353/3725/1026/4616	4
hsa05321	hsa05321	Inflammatory bowel disease	3/26	65/8586	0.000950796	0.00574281	0.00272228	3458/3725/7124	3
hsa04932	hsa04932	Non-alcoholic fatty liver disease	4/26	155/8586	0.00112062	0.00632724	0.00299932	2353/3725/7124/7494	4
hsa05031	hsa05031	Amphetamine addiction	3/26	69/8586	0.00113136	0.00632724	0.00299932	2354/2353/3725	3
hsa05160	hsa05160	Hepatitis C	4/26	158/8586	0.00120339	0.00648971	0.00307633	3458/1026/7124/3949	4
hsa05161	hsa05161	Hepatitis B	4/26	162/8586	0.00132033	0.0068748	0.00325888	2353/3725/1026/7124	4
hsa05133	hsa05133	Pertussis	3/26	76/8586	0.00149685	0.00753414	0.00357143	2353/3725/7124	3
hsa04141	hsa04141	Protein processing in endoplasmic reticulum	4/26	170/8586	0.00157777	0.00768529	0.00364308	3303/3304/23645/7494	4
hsa05235	hsa05235	PD-L1 expression and PD-1 checkpoint pathway in cancer	3/26	89/8586	0.00235584	0.0111166	0.00526964	2353/3458/3725	3
hsa05167	hsa05167	Kaposi sarcoma-associated herpesvirus infection	4/26	194/8586	0.00255834	0.0115004	0.00545156	7538/2353/3725/1026	4
hsa04658	hsa04658	Th1 and Th2 cell differentiation	3/26	92/8586	0.00258949	0.0115004	0.00545156	2353/3458/3725	3
hsa01522	hsa01522	Endocrine resistance	3/26	98/8586	0.00309879	0.0133691	0.00633737	2353/3725/1026	3
hsa04933	hsa04933	AGE-RAGE signaling pathway in diabetic complications	3/26	100/8586	0.00328129	0.0137632	0.0065242	3725/7124/1958	3
hsa04064	hsa04064	NF-kappa B signaling pathway	3/26	104/8586	0.00366585	0.0149606	0.00709183	7128/7124/4616	3
hsa04928	hsa04928	Parathyroid hormone synthesis, secretion and action	3/26	106/8586	0.00386806	0.0153705	0.0072861	2353/1026/1958	3
hsa04620	hsa04620	Toll-like receptor signaling pathway	3/26	108/8586	0.00407699	0.0153906	0.00729566	2353/3725/7124	3
hsa04659	hsa04659	Th17 cell differentiation	3/26	108/8586	0.00407699	0.0153906	0.00729566	2353/3458/3725	3
hsa05143	hsa05143	African trypanosomiasis	2/26	37/8586	0.00550261	0.0197832	0.00937789	3458/7124	2
hsa05216	hsa05216	Thyroid cancer	2/26	37/8586	0.00550261	0.0197832	0.00937789	1026/4616	2
hsa05330	hsa05330	Allograft rejection	2/26	38/8586	0.00579754	0.0198961	0.00943141	3458/7124	2
hsa05340	hsa05340	Primary immunodeficiency	2/26	38/8586	0.00579754	0.0198961	0.00943141	3575/29851	2
hsa04068	hsa04068	FoxO signaling pathway	3/26	131/8586	0.00698305	0.023136	0.0109672	1026/3575/4616	3
hsa05332	hsa05332	Graft-versus-host disease	2/26	42/8586	0.00704805	0.023136	0.0109672	3458/7124	2
hsa04940	hsa04940	Type I diabetes mellitus	2/26	43/8586	0.00737816	0.0237043	0.0112366	3458/7124	2
hsa05012	hsa05012	Parkinson disease	4/26	266/8586	0.00786503	0.0243448	0.0115402	1843/10383/7494/84790	4
hsa05135	hsa05135	Yersinia infection	3/26	137/8586	0.00789995	0.0243448	0.0115402	2353/3725/7124	3
hsa05030	hsa05030	Cocaine addiction	2/26	49/8586	0.0095025	0.0286976	0.0136036	2354/3725	2
hsa04921	hsa04921	Oxytocin signaling pathway	3/26	154/8586	0.0108727	0.0321917	0.0152599	2353/3725/1026	3
hsa04217	hsa04217	Necroptosis	3/26	159/8586	0.0118549	0.0344249	0.0163185	7128/3458/7124	3
hsa05213	hsa05213	Endometrial cancer	2/26	58/8586	0.0131361	0.0372303	0.0176484	1026/4616	2
hsa04630	hsa04630	JAK-STAT signaling pathway	3/26	166/8586	0.0133142	0.0372303	0.0176484	3458/1026/3575	3
hsa04213	hsa04213	Longevity regulating pathway - multiple species	2/26	61/8586	0.0144622	0.0397054	0.0188217	3303/3304	2
hsa05217	hsa05217	Basal cell carcinoma	2/26	63/8586	0.0153773	0.0414639	0.0196552	1026/4616	2
hsa04621	hsa04621	NOD-like receptor signaling pathway	3/26	186/8586	0.0180326	0.0475599	0.0225449	7128/3725/7124	3
hsa05211	hsa05211	Renal cell carcinoma	2/26	69/8586	0.018268	0.0475599	0.0225449	3725/1026	2
hsa05218	hsa05218	Melanoma	2/26	72/8586	0.0197933	0.0492081	0.0233263	1026/4616	2
hsa05223	hsa05223	Non-small cell lung cancer	2/26	72/8586	0.0197933	0.0492081	0.0233263	1026/4616	2
hsa05202	hsa05202	Transcriptional misregulation in cancer	3/26	193/8586	0.0198788	0.0492081	0.0233263	1848/1026/4616	3

## Sheet: human_CD4T_markers
	p_val	avg_log2FC	pct.1	pct.2	p_val_adj	cluster	gene
CTLA4	0	1.40128	0.932	0.76	0	0	CTLA4
PHEX	1.069e-302	0.439757	0.884	0.827	2.138e-299	0	PHEX
CD200	4.45036e-279	0.837267	0.853	0.784	8.90072e-276	0	CD200
CXCL13	5.86342e-260	1.52004	0.827	0.799	1.17268e-256	0	CXCL13
TTN	3.22794e-223	0.822422	0.924	0.907	6.45588e-220	0	TTN
GEM	5.92501e-223	0.926289	0.855	0.801	1.185e-219	0	GEM
CHGB	3.75118e-222	0.647419	0.815	0.669	7.50235e-219	0	CHGB
IL10	4.40045e-219	0.251917	0.841	0.753	8.80091e-216	0	IL10
TIGIT	2.90148e-213	0.920399	0.938	0.906	5.80296e-210	0	TIGIT
MS4A6A	1.19262e-200	0.774726	0.845	0.809	2.38523e-197	0	MS4A6A
NEBL	9.92995e-195	0.302896	0.777	0.501	1.98599e-191	0	NEBL
CXCR5	1.53803e-192	0.385096	0.901	0.865	3.07607e-189	0	CXCR5
DUSP4	2.09747e-181	1.07928	0.877	0.791	4.19493e-178	0	DUSP4
ITM2A	6.36826e-181	1.1863	0.969	0.913	1.27365e-177	0	ITM2A
TRIB1	7.79499e-175	0.265387	0.829	0.747	1.559e-171	0	TRIB1
CLNK	2.87512e-170	0.284515	0.816	0.745	5.75025e-167	0	CLNK
GNG4	4.1394e-170	0.904697	0.787	0.809	8.2788e-167	0	GNG4
LINC01480	4.51633e-166	0.411705	0.772	0.745	9.03267e-163	0	LINC01480
TBC1D4	1.32171e-160	0.786591	0.936	0.881	2.64343e-157	0	TBC1D4
SERPINE2	2.13914e-153	0.394388	0.776	0.662	4.27827e-150	0	SERPINE2
IGFL2	7.75324e-150	0.339294	0.757	0.696	1.55065e-146	0	IGFL2
PMCH	1.9101e-143	0.317715	0.795	0.811	3.82021e-140	0	PMCH
IL21	8.78307e-143	0.725436	0.824	0.832	1.75661e-139	0	IL21
TNFRSF9	6.56875e-124	0.492425	0.8	0.752	1.31375e-120	0	TNFRSF9
AC004585.1	2.28145e-110	0.62233	0.891	0.887	4.5629e-107	0	AC004585.1
LIMS1	1.28259e-109	0.830327	0.897	0.811	2.56518e-106	0	LIMS1
ICOS	1.03098e-107	0.888714	0.917	0.842	2.06197e-104	0	ICOS
RGS1	1.62718e-96	0.798029	0.95	0.908	3.25437e-93	0	RGS1
IGFBP4	1.11577e-95	0.484959	0.811	0.744	2.23154e-92	0	IGFBP4
FABP5	2.84346e-93	0.656028	0.807	0.713	5.68691e-90	0	FABP5
LDLRAD4	2.11998e-82	0.405137	0.865	0.818	4.23997e-79	0	LDLRAD4
CCDC50	3.87765e-76	0.459231	0.801	0.712	7.75531e-73	0	CCDC50
SPATS2L	2.03426e-69	0.316099	0.774	0.691	4.06852e-66	0	SPATS2L
TNFRSF18	1.946e-66	0.330426	0.795	0.671	3.89199e-63	0	TNFRSF18
ALDH3A2	3.32265e-64	0.272776	0.865	0.844	6.64531e-61	0	ALDH3A2
MIR155HG	5.55014e-62	0.37149	0.701	0.547	1.11003e-58	0	MIR155HG
UGCG	2.89266e-61	0.29638	0.886	0.827	5.78533e-58	0	UGCG
MAF	1.39121e-54	0.808915	0.9	0.851	2.78242e-51	0	MAF
CD27	1.821e-53	0.493562	0.816	0.753	3.642e-50	0	CD27
BASP1	2.29701e-52	0.265538	0.704	0.658	4.59402e-49	0	BASP1
RGS2	1.82484e-51	0.681487	0.954	0.916	3.64967e-48	0	RGS2
IL6R	7.26255e-49	0.326209	0.932	0.908	1.45251e-45	0	IL6R
SMC4	7.92182e-43	0.44494	0.892	0.871	1.58436e-39	0	SMC4
CCL4L2	1.21656e-41	0.442047	0.851	0.814	2.43312e-38	0	CCL4L2
COTL1	7.88123e-35	0.40629	0.883	0.856	1.57625e-31	0	COTL1
IL2RB	7.30174e-33	0.292118	0.935	0.912	1.46035e-29	0	IL2RB
MT-ATP6	9.2758e-30	0.251925	1	0.999	1.85516e-26	0	MT-ATP6
HLA-DPA1	4.36863e-25	0.280926	0.862	0.843	8.73726e-22	0	HLA-DPA1
IFNG	2.5005e-20	0.254146	0.893	0.877	5.00099e-17	0	IFNG
TSHZ2	7.881e-18	0.469302	0.736	0.756	1.5762e-14	0	TSHZ2
NEAT1	5.62107e-17	0.277355	0.816	0.757	1.12421e-13	0	NEAT1
CD74	8.78765e-13	0.266979	0.921	0.92	1.75753e-09	0	CD74
NUCB2	2.58258e-11	0.400016	0.66	0.621	5.16516e-08	0	NUCB2
GBP4	4.92145e-11	0.25637	0.859	0.862	9.84289e-08	0	GBP4
CRTAM	1.80222e-09	0.479504	0.76	0.792	3.60444e-06	0	CRTAM
ITGB1	4.29162e-09	0.321359	0.919	0.907	8.58323e-06	0	ITGB1
ZFP36L1	1.86694e-06	0.266521	0.981	0.974	0.00373387	0	ZFP36L1
TRBC1	0.000569401	0.374735	0.924	0.924	1	0	TRBC1
CCR7	0.00523419	0.343219	0.726	0.763	1	0	CCR7
MAL	9.92253e-143	0.621477	0.95	0.881	1.98451e-139	1	MAL
LTB	1.76744e-62	0.373916	0.997	0.971	3.53487e-59	1	LTB
AQP3	2.69362e-60	0.399437	0.924	0.864	5.38724e-57	1	AQP3
CD55	1.37825e-59	0.271313	0.935	0.783	2.7565e-56	1	CD55
ANXA1	2.55866e-51	0.281281	0.983	0.871	5.11732e-48	1	ANXA1
S100A6	6.9261e-50	0.323923	0.987	0.944	1.38522e-46	1	S100A6
ITGB11	1.72527e-46	0.438767	0.952	0.901	3.45054e-43	1	ITGB1
IL7R	5.12253e-39	0.27684	0.997	0.974	1.02451e-35	1	IL7R
S100A10	1.60771e-38	0.299118	0.939	0.865	3.21542e-35	1	S100A10
S100A11	1.06576e-37	0.262296	0.91	0.847	2.13152e-34	1	S100A11
CRIP1	3.46112e-34	0.31694	0.958	0.896	6.92223e-31	1	CRIP1
FOSB	1.06795e-197	1.21376	0.979	0.945	2.13589e-194	2	FOSB
FOS	3.58257e-188	1.15751	0.998	0.982	7.16515e-185	2	FOS
JUN	1.15541e-164	1.00476	0.998	0.992	2.31081e-161	2	JUN
NR4A1	1.67866e-152	0.889921	0.976	0.953	3.35731e-149	2	NR4A1
UBE2S	9.78104e-142	0.844463	0.946	0.91	1.95621e-138	2	UBE2S
GADD45B	1.53858e-113	1.01918	0.965	0.96	3.07715e-110	2	GADD45B
TUBB4B	3.61214e-100	0.780873	0.934	0.924	7.22429e-97	2	TUBB4B
IER2	3.02769e-98	0.703848	0.991	0.987	6.05538e-95	2	IER2
H2AFX	3.73187e-89	0.728177	0.898	0.912	7.46374e-86	2	H2AFX
EGR1	2.30058e-83	0.923095	0.838	0.829	4.60116e-80	2	EGR1
EIF4A3	6.81884e-82	0.766453	0.903	0.89	1.36377e-78	2	EIF4A3
AREG	5.22755e-59	1.18514	0.865	0.904	1.04551e-55	2	AREG
PLK2	5.09166e-51	0.663156	0.826	0.863	1.01833e-47	2	PLK2
DUSP1	3.66549e-48	0.459506	0.971	0.974	7.33097e-45	2	DUSP1
HIST1H4C	2.78547e-44	0.550985	0.954	0.956	5.57094e-41	2	HIST1H4C
ZFP36	9.69957e-44	0.477234	0.973	0.977	1.93991e-40	2	ZFP36
SCML1	1.07314e-42	0.70231	0.762	0.785	2.14628e-39	2	SCML1
FAAH2	4.79028e-38	0.960652	0.869	0.882	9.58057e-35	2	FAAH2
KLF5	7.17247e-38	0.296221	0.746	0.801	1.43449e-34	2	KLF5
STMN1	5.02167e-36	0.527439	0.738	0.713	1.00433e-32	2	STMN1
PPP1R15A	6.75939e-36	0.510634	0.924	0.931	1.35188e-32	2	PPP1R15A
MARCKSL1	1.11953e-33	0.474137	0.716	0.662	2.23905e-30	2	MARCKSL1
ILF3-DT	4.34728e-32	0.579475	0.85	0.873	8.69455e-29	2	ILF3-DT
SOCS3	7.50735e-32	0.500881	0.921	0.926	1.50147e-28	2	SOCS3
TUBA1B	8.02495e-32	0.419964	0.978	0.982	1.60499e-28	2	TUBA1B
H2AFZ	4.25313e-27	0.441771	0.957	0.971	8.50625e-24	2	H2AFZ
TNFRSF10D	1.03368e-26	0.292205	0.791	0.872	2.06735e-23	2	TNFRSF10D
RASD1	3.33515e-26	0.378952	0.71	0.805	6.67031e-23	2	RASD1
HERPUD1	1.03351e-25	0.454186	0.875	0.897	2.06702e-22	2	HERPUD1
MYADM	9.5117e-23	0.666479	0.82	0.849	1.90234e-19	2	MYADM
SNAI1	1.40269e-20	0.312841	0.781	0.873	2.80537e-17	2	SNAI1
CD551	4.91594e-20	0.564748	0.802	0.809	9.83188e-17	2	CD55
CCR71	2.4765e-19	0.36978	0.773	0.755	4.953e-16	2	CCR7
NFKBIA	2.06816e-16	0.352778	0.98	0.99	4.13632e-13	2	NFKBIA
RGCC	3.55311e-16	0.383311	0.853	0.865	7.10622e-13	2	RGCC
HSPA1B	1.47165e-14	0.330889	0.998	0.999	2.9433e-11	2	HSPA1B
HOMER1	2.79976e-14	0.399969	0.684	0.742	5.59951e-11	2	HOMER1
GLA	4.94755e-14	0.477156	0.812	0.852	9.89509e-11	2	GLA
ITGA6	2.5858e-13	0.310465	0.804	0.871	5.17159e-10	2	ITGA6
SAT1	4.01392e-12	0.27131	0.912	0.921	8.02784e-09	2	SAT1
ID3	6.80965e-10	0.33107	0.696	0.763	1.36193e-06	2	ID3
CDKN1C	2.24103e-08	0.285489	0.638	0.73	4.48207e-05	2	CDKN1C
GADD45A	1.08188e-07	0.319698	0.882	0.912	0.000216375	2	GADD45A
AC020916.1	1.86637e-06	0.336495	0.761	0.847	0.00373273	2	AC020916.1
NR4A3	2.53455e-06	0.373481	0.871	0.924	0.00506909	2	NR4A3
IER3	3.6073e-06	0.483259	0.746	0.849	0.00721461	2	IER3
CKS2	1.70027e-05	0.297326	0.841	0.898	0.0340055	2	CKS2
EGR3	7.64284e-05	0.34715	0.686	0.799	0.152857	2	EGR3
MAFF	0.00102186	0.343311	0.746	0.844	1	2	MAFF
RHOB	0.00341094	0.259259	0.621	0.726	1	2	RHOB
PASK	0.00397878	0.291569	0.838	0.854	1	2	PASK
PDE3B	0.00921121	0.364447	0.817	0.86	1	2	PDE3B
Z94721.2	1.13866e-293	0.944626	0.948	0.807	2.27731e-290	3	Z94721.2
SLC4A10	1.55311e-262	0.759393	0.877	0.77	3.10623e-259	3	SLC4A10
CCR6	7.53155e-241	0.648793	0.827	0.486	1.50631e-237	3	CCR6
IL4I1	5.41296e-212	0.643059	0.87	0.814	1.08259e-208	3	IL4I1
CCL20	2.67747e-207	1.2598	0.863	0.715	5.35493e-204	3	CCL20
PTPN13	1.38741e-174	0.573041	0.874	0.774	2.77481e-171	3	PTPN13
SLAMF7	2.06243e-144	0.3254	0.935	0.866	4.12486e-141	3	SLAMF7
KLRB1	2.51696e-140	0.920148	0.962	0.837	5.03391e-137	3	KLRB1
CD8A	6.37108e-138	0.452804	0.887	0.744	1.27422e-134	3	CD8A
PRF1	9.55476e-138	0.260786	0.898	0.774	1.91095e-134	3	PRF1
GNLY	3.96023e-135	0.273375	0.898	0.741	7.92047e-132	3	GNLY
CEBPD	3.94042e-133	0.504904	0.798	0.651	7.88085e-130	3	CEBPD
TRGC2	4.14169e-112	0.436822	0.966	0.891	8.28339e-109	3	TRGC2
IL17A	1.483e-111	0.410379	0.741	0.426	2.966e-108	3	IL17A
JAML	4.61653e-101	0.500417	0.885	0.75	9.23305e-98	3	JAML
IL7R1	1.41691e-97	0.602382	0.994	0.975	2.83382e-94	3	IL7R
FKBP11	6.09529e-84	0.490227	0.842	0.709	1.21906e-80	3	FKBP11
S100A61	9.47328e-83	0.477343	0.992	0.945	1.89466e-79	3	S100A6
CD83	1.26529e-73	0.376046	0.968	0.868	2.53057e-70	3	CD83
YWHAH	6.8866e-69	0.366086	0.842	0.674	1.37732e-65	3	YWHAH
AQP31	3.04386e-68	0.513933	0.94	0.864	6.08772e-65	3	AQP3
KLRG1	3.58531e-67	0.291633	0.891	0.805	7.17062e-64	3	KLRG1
GZMA	2.02763e-60	0.341114	0.968	0.912	4.05525e-57	3	GZMA
LGALS3	4.19546e-37	0.287238	0.751	0.672	8.39092e-34	3	LGALS3
LTB1	2.0817e-36	0.375017	0.986	0.973	4.1634e-33	3	LTB
XBP1	1.95292e-34	0.294194	0.927	0.826	3.90583e-31	3	XBP1
TNFSF13B	1.10251e-26	0.25909	0.655	0.585	2.20502e-23	3	TNFSF13B
HSP90B1	1.18399e-21	0.278763	0.987	0.959	2.36798e-18	3	HSP90B1
LINC00892	2.14596e-132	0.549834	0.934	0.834	4.29192e-129	4	LINC00892
ANXA11	1.75264e-126	0.931451	0.984	0.875	3.50528e-123	4	ANXA1
HSPA1A	2.8148e-94	0.792534	0.998	0.994	5.62959e-91	4	HSPA1A
HSPA1B1	6.35403e-94	0.684163	1	0.998	1.27081e-90	4	HSPA1B
GZMA1	8.24791e-92	0.766173	0.95	0.915	1.64958e-88	4	GZMA
DUSP6	1.39326e-88	0.381965	0.911	0.865	2.78652e-85	4	DUSP6
MYADM1	2.33094e-79	0.795901	0.902	0.836	4.66188e-76	4	MYADM
TNFAIP3	1.62106e-71	0.674747	0.993	0.97	3.24211e-68	4	TNFAIP3
FOSB1	4.43928e-70	0.713008	0.98	0.946	8.87856e-67	4	FOSB
KLF6	8.77617e-70	0.624148	0.975	0.956	1.75523e-66	4	KLF6
ZFP361	3.31074e-65	0.546486	0.989	0.975	6.62148e-62	4	ZFP36
PPP1R15A1	1.90518e-64	0.568159	0.976	0.923	3.81035e-61	4	PPP1R15A
AC020916.11	3.04142e-63	0.442025	0.897	0.825	6.08284e-60	4	AC020916.1
FOS1	3.21499e-63	0.707595	0.998	0.982	6.42998e-60	4	FOS
IFNG1	1.12491e-53	0.82328	0.901	0.876	2.24981e-50	4	IFNG
GZMK	6.29534e-51	0.420926	0.895	0.829	1.25907e-47	4	GZMK
2023-06-01	3.51809e-50	0.476404	0.998	0.992	7.03619e-47	4	JUN
KLRB11	1.76171e-47	0.496393	0.915	0.844	3.52341e-44	4	KLRB1
GZMH	2.29377e-47	0.34155	0.868	0.848	4.58755e-44	4	GZMH
CDKN1A	8.66396e-36	0.473178	0.891	0.876	1.73279e-32	4	CDKN1A
RGCC1	4.3994e-35	0.417379	0.92	0.855	8.79879e-32	4	RGCC
DUSP11	1.90619e-33	0.307804	0.983	0.972	3.81239e-30	4	DUSP1
TNF	8.30885e-32	0.531038	0.935	0.903	1.66177e-28	4	TNF
TUBB4B1	1.09041e-30	0.327595	0.969	0.919	2.18081e-27	4	TUBB4B
EGR11	1.22503e-21	0.271515	0.852	0.827	2.45006e-18	4	EGR1
XBP11	7.92156e-21	0.333379	0.879	0.834	1.58431e-17	4	XBP1
IL7R2	2.1235e-20	0.275326	0.993	0.975	4.247e-17	4	IL7R
LDLR	5.18702e-20	0.305109	0.738	0.737	1.0374e-16	4	LDLR
INSIG1	8.65822e-20	0.283037	0.889	0.86	1.73164e-16	4	INSIG1
GADD45B1	3.21748e-18	0.25649	0.983	0.957	6.43497e-15	4	GADD45B
ICOS1	1.27776e-14	0.282115	0.876	0.851	2.55552e-11	4	ICOS
ATF3	3.16471e-12	0.319759	0.912	0.901	6.32942e-09	4	ATF3
TUBA1C	2.34346e-10	0.322724	0.915	0.899	4.68691e-07	4	TUBA1C
PLIN2	8.75357e-10	0.311594	0.77	0.751	1.75071e-06	4	PLIN2
LMNA	4.33326e-08	0.27937	0.71	0.698	8.66653e-05	4	LMNA
FRMD4B	5.37929e-08	0.287729	0.767	0.757	0.000107586	4	FRMD4B
TNFRSF4	0	1.34472	0.996	0.573	0	5	TNFRSF4
TNFRSF181	3.17312e-28	0.333898	0.786	0.682	6.34624e-25	5	TNFRSF18
IFNG2	1.97828e-06	0.284295	0.93	0.874	0.00395656	5	IFNG
FOXP3	1.1191e-281	1.39119	0.894	0.675	2.23821e-278	6	FOXP3
TIGIT1	5.05454e-250	1.84786	0.968	0.905	1.01091e-246	6	TIGIT
CTLA41	2.19745e-243	1.84728	0.948	0.773	4.39491e-240	6	CTLA4
TNFRSF91	2.2944e-207	1.3227	0.889	0.747	4.5888e-204	6	TNFRSF9
RTKN2	6.43102e-207	1.53882	0.874	0.691	1.2862e-203	6	RTKN2
CADM1	5.14582e-206	0.647379	0.871	0.693	1.02916e-202	6	CADM1
IL101	5.68062e-203	0.415233	0.881	0.756	1.13612e-199	6	IL10
F5	2.8923e-202	0.700389	0.896	0.811	5.7846e-199	6	F5
TTN1	8.80165e-198	1.40696	0.936	0.907	1.76033e-194	6	TTN
LAYN	4.04293e-194	1.10838	0.805	0.387	8.08585e-191	6	LAYN
AL136456.1	3.65937e-191	0.957029	0.895	0.798	7.31874e-188	6	AL136456.1
TBC1D41	1.69064e-184	1.5486	0.954	0.883	3.38128e-181	6	TBC1D4
TRIB11	2.62171e-168	0.527737	0.866	0.75	5.24342e-165	6	TRIB1
RGS11	4.33687e-167	1.79868	0.971	0.91	8.67374e-164	6	RGS1
DUSP41	1.54289e-163	1.64688	0.906	0.795	3.08577e-160	6	DUSP4
CD177	8.82251e-162	0.407399	0.828	0.754	1.7645e-158	6	CD177
TNFRSF182	5.23454e-161	1.21052	0.879	0.673	1.04691e-157	6	TNFRSF18
PMCH1	6.06287e-150	0.848302	0.828	0.806	1.21257e-146	6	PMCH
NRARP	2.30069e-143	0.344855	0.869	0.731	4.60138e-140	6	NRARP
GEM1	1.34394e-141	0.641014	0.881	0.802	2.68789e-138	6	GEM
CLNK1	8.26084e-139	0.338518	0.838	0.748	1.65217e-135	6	CLNK
MRC1	5.67126e-136	0.306905	0.852	0.831	1.13425e-132	6	MRC1
LDLRAD41	1.20013e-124	0.686879	0.92	0.817	2.40026e-121	6	LDLRAD4
NAMPT	5.11646e-115	1.22106	0.934	0.868	1.02329e-111	6	NAMPT
BASP11	1.59652e-111	0.255107	0.78	0.654	3.19303e-108	6	BASP1
BATF	1.11848e-103	1.05148	0.843	0.736	2.23696e-100	6	BATF
PRDM1	2.95253e-103	0.986597	0.9	0.78	5.90505e-100	6	PRDM1
CD271	1.16518e-88	0.830199	0.858	0.754	2.33037e-85	6	CD27
RBBP8	3.24064e-84	0.278056	0.819	0.727	6.48129e-81	6	RBBP8
VDR	1.31669e-80	0.354524	0.757	0.678	2.63337e-77	6	VDR
IL12RB2	5.55004e-78	0.619595	0.895	0.85	1.11001e-74	6	IL12RB2
IL2RB1	1.54993e-76	0.653976	0.948	0.912	3.09985e-73	6	IL2RB
CD320	7.92118e-76	0.307616	0.775	0.584	1.58424e-72	6	CD320
ATP13A3	6.41996e-74	0.457108	0.903	0.867	1.28399e-70	6	ATP13A3
ICOS2	1.23527e-66	0.722543	0.908	0.849	2.47054e-63	6	ICOS
IL2RA	7.12816e-65	0.936327	0.776	0.725	1.42563e-61	6	IL2RA
PALM2-AKAP2	1.2021e-64	0.310579	0.833	0.753	2.4042e-61	6	PALM2-AKAP2
BIRC3	3.8268e-60	0.785513	0.984	0.973	7.65361e-57	6	BIRC3
SAT11	2.56519e-59	0.867252	0.953	0.916	5.13038e-56	6	SAT1
ACP5	8.06943e-54	0.285085	0.812	0.774	1.61389e-50	6	ACP5
GBP41	8.50851e-54	0.631085	0.915	0.856	1.7017e-50	6	GBP4
CTSZ	1.41221e-53	0.269334	0.803	0.711	2.82442e-50	6	CTSZ
HLA-DRB5	3.77897e-53	0.30887	0.896	0.91	7.55793e-50	6	HLA-DRB5
PHLDA1	1.07721e-50	0.616329	0.855	0.778	2.15443e-47	6	PHLDA1
SPATS2L1	4.65406e-50	0.291036	0.766	0.699	9.30813e-47	6	SPATS2L
PDE3B1	3.30234e-49	0.535631	0.905	0.848	6.60467e-46	6	PDE3B
CD741	3.24485e-48	0.549202	0.938	0.919	6.4897e-45	6	CD74
TNFRSF41	5.18396e-48	0.660902	0.746	0.599	1.03679e-44	6	TNFRSF4
CCDC501	1.64189e-47	0.287112	0.781	0.721	3.28377e-44	6	CCDC50
PIM2	3.23387e-47	0.573261	0.891	0.831	6.46774e-44	6	PIM2
NEAT11	1.91032e-42	0.694599	0.841	0.76	3.82064e-39	6	NEAT1
HLA-DPA11	9.92979e-42	0.43088	0.903	0.841	1.98596e-38	6	HLA-DPA1
ZDBF2	4.69903e-40	0.465269	0.812	0.742	9.39807e-37	6	ZDBF2
TYMP	3.76092e-39	0.447603	0.74	0.607	7.52184e-36	6	TYMP
MIR155HG1	4.95774e-37	0.44929	0.703	0.56	9.91549e-34	6	MIR155HG
KIF20B	9.04448e-36	0.300808	0.799	0.729	1.8089e-32	6	KIF20B
CD4	4.69117e-32	0.382178	0.913	0.844	9.38233e-29	6	CD4
SMC41	3.26361e-27	0.491236	0.901	0.872	6.52722e-24	6	SMC4
GADD45A1	8.59137e-27	0.610629	0.909	0.907	1.71827e-23	6	GADD45A
KLF61	1.87503e-25	0.657994	0.967	0.957	3.75005e-22	6	KLF6
ANXA5	5.39632e-25	0.251824	0.842	0.738	1.07926e-21	6	ANXA5
LAIR2	1.07159e-23	0.473589	0.647	0.664	2.14318e-20	6	LAIR2
CD79B	3.11466e-23	0.308077	0.76	0.742	6.22932e-20	6	CD79B
AHR	6.11676e-23	0.417963	0.804	0.766	1.22335e-19	6	AHR
GAPDH	1.32279e-22	0.355732	0.973	0.963	2.64559e-19	6	GAPDH
SAMHD1	2.48469e-22	0.422534	0.952	0.924	4.96938e-19	6	SAMHD1
HLA-DRB1	2.60392e-20	0.465103	0.803	0.831	5.20783e-17	6	HLA-DRB1
HSPB1	7.22919e-20	0.355107	0.86	0.841	1.44584e-16	6	HSPB1
HLA-DPB1	1.15997e-19	0.336317	0.903	0.898	2.31994e-16	6	HLA-DPB1
FRMD4B1	2.52259e-19	0.34954	0.793	0.755	5.04519e-16	6	FRMD4B
IRF4	2.747e-17	0.29437	0.752	0.809	5.49401e-14	6	IRF4
GK	6.64016e-17	0.401321	0.627	0.593	1.32803e-13	6	GK
HLA-DMA	1.97509e-15	0.310446	0.652	0.676	3.95017e-12	6	HLA-DMA
HPGD	1.99596e-15	0.339	0.642	0.624	3.99192e-12	6	HPGD
ZFP36L11	2.11488e-15	0.289709	0.979	0.975	4.22976e-12	6	ZFP36L1
MAF1	2.78021e-13	0.310341	0.886	0.856	5.56042e-10	6	MAF
SELL	3.56448e-13	0.256965	0.793	0.769	7.12897e-10	6	SELL
POU2F2	2.88721e-12	0.312024	0.802	0.791	5.77442e-09	6	POU2F2
SOX4	2.97388e-08	0.442577	0.537	0.469	5.94776e-05	6	SOX4
CCL4L21	5.0486e-08	0.312563	0.789	0.823	0.000100972	6	CCL4L2
TRBC11	1.43745e-05	0.35097	0.934	0.923	0.028749	6	TRBC1
LINC02694	0.00129912	0.28871	0.695	0.758	1	6	LINC02694
IL2RA1	6.88589e-219	1.7396	1	0.717	1.37718e-215	7	IL2RA
ANXA12	2.12634e-17	0.528196	0.967	0.886	4.25267e-14	7	ANXA1
S100A62	4.6783e-16	0.339902	0.979	0.95	9.3566e-13	7	S100A6
LTB2	1.54064e-08	0.286207	0.985	0.975	3.08128e-05	7	LTB
VIM	9.76732e-08	0.265222	0.985	0.951	0.000195346	7	VIM
BIRC31	1.38181e-07	0.260004	0.967	0.974	0.000276362	7	BIRC3
S100A101	1.39671e-07	0.311512	0.91	0.875	0.000279343	7	S100A10
LGALS1	1.2202e-05	0.315826	0.72	0.678	0.024404	7	LGALS1
GPR183	3.04639e-05	0.350876	0.743	0.703	0.0609278	7	GPR183
FOSB2	0.000884857	0.262434	0.946	0.95	1	7	FOSB
AC004585.11	4.98831e-208	1.67929	1	0.883	9.97662e-205	8	AC004585.1
ACTB	4.21338e-14	0.275719	0.995	0.994	8.42675e-11	8	ACTB
GZMK1	6.87219e-13	0.707443	0.842	0.837	1.37444e-09	8	GZMK
FOS2	1.34493e-12	0.444264	0.992	0.984	2.68986e-09	8	FOS
GZMA2	3.27654e-12	0.699988	0.877	0.921	6.55308e-09	8	GZMA
ACTG1	1.03362e-11	0.250872	0.997	0.999	2.06724e-08	8	ACTG1
LINC008921	1.93301e-09	0.50186	0.786	0.849	3.86602e-06	8	LINC00892
COTL11	2.20148e-09	0.339464	0.856	0.86	4.40296e-06	8	COTL1
GADD45B2	8.28006e-08	0.409701	0.968	0.96	0.000165601	8	GADD45B
2023-06-02	8.6297e-07	0.303752	0.987	0.994	0.00172594	8	JUN
HLA-DRB11	3.3113e-06	0.293453	0.783	0.83	0.00662259	8	HLA-DRB1
S100A111	3.70995e-05	0.34059	0.834	0.859	0.0741991	8	S100A11
CLU	4.8626e-05	0.270989	0.709	0.784	0.097252	8	CLU
ILF3-DT1	0.000208269	0.449459	0.842	0.87	0.416537	8	ILF3-DT
FOSB3	0.000401926	0.283576	0.933	0.951	0.803851	8	FOSB
IFNG3	0.00236344	0.716308	0.802	0.883	1	8	IFNG
TNF1	0.00839916	0.417822	0.821	0.91	1	8	TNF
HLA-DRB51	0.00926879	0.255022	0.829	0.912	1	8	HLA-DRB5

## Sheet: Human_TRM_same
	venn_genes
1	FOSB
2	FOS
3	JUN
4	GADD45B
5	TUBB4B
6	EGR1
7	DUSP1
8	ZFP36
9	PPP1R15A
10	MYADM
11	RGCC
12	HSPA1B
13	AC020916.1
