# Supplementary material for: Single cell RNA-sequencing delineates CD8+ tissue resident memory T cells maintaining rejection in liver transplantation
Source: Theranostics. 2024 Aug 12;14(12):4844–60. doi: 10.7150/thno.96928 (PMC11373625; doi:10.7150/thno.96928)
Supplement: Supplementary file 4 — Supplementary table 3 human CD8T. [file thnov14p4844s4.xlsx]

## Sheet: canonical CD8 markers
Cell type	Gene marker
cytotoxic T cell	GZMA
cytotoxic T cell	GZMH
tissue resident memory T cell	CD69
tissue resident memory T cell	CD103
tissue resident memory T cell	CXCR4
tissue resident memory T cell	ITGA1
tissue resident memory T cell	IFNG
tissue resident memory T cell	PCNA
tissue resident memory T cell	PDCD1
tissue resident memory T cell	CTLA4
tissue resident memory T cell	TIGIT
effector memory T cell	CD3D
effector memory T cell	CCR7
effector memory T cell	GZMA
mucosal-associated invariant T cell	CCR6
mucosal-associated invariant T cell	TRAV1-2
mucosal-associated invariant T cell	TRAJ33
mucosal-associated invariant T cell	TRAJ12
mucosal-associated invariant T cell	KLRB1
exhausted T cells	PDCD1
exhausted T cells	CTLA4
exhausted T cells	TIGIT
exhausted T cells	LAG3
exhausted T cells	HAVCR2

## Sheet: human_CD8T_markers
	p_val	avg_log2FC	pct.1	pct.2	p_val_adj	cluster	gene
IFNG	0	1.09283	0.954	0.914	0	0	IFNG
XCL2	0	1.01288	0.854	0.842	0	0	XCL2
CCL4	0	0.982054	0.966	0.93	0	0	CCL4
CCL3	0	0.968393	0.892	0.876	0	0	CCL3
TYROBP	0	0.912477	0.898	0.851	0	0	TYROBP
TRDC	0	0.889284	0.739	0.638	0	0	TRDC
NR4A3	0	0.888977	0.949	0.918	0	0	NR4A3
HSPA1A	0	0.747728	0.993	0.978	0	0	HSPA1A
KLRF1	0	0.629304	0.874	0.863	0	0	KLRF1
HSPA1B	0	0.599882	0.997	0.986	0	0	HSPA1B
IRF8	0	0.470232	0.785	0.767	0	0	IRF8
LILRB1	0	0.261084	0.809	0.829	0	0	LILRB1
CRTAM	6.9965e-297	0.863192	0.86	0.843	1.3993e-293	0	CRTAM
KLRC2	4.314e-286	0.52213	0.746	0.73	8.628e-283	0	KLRC2
XCL1	8.74891e-284	0.791967	0.824	0.806	1.74978e-280	0	XCL1
TRGC2	5.9956e-282	0.530914	0.971	0.954	1.19912e-278	0	TRGC2
ZFP36	4.05228e-279	0.492905	0.98	0.97	8.10455e-276	0	ZFP36
CCL4L2	9.47778e-274	0.806244	0.894	0.877	1.89556e-270	0	CCL4L2
FCGR3A	8.77545e-213	0.389095	0.781	0.815	1.75509e-209	0	FCGR3A
IL2RB	2.08634e-205	0.510852	0.945	0.936	4.17267e-202	0	IL2RB
NR4A1	6.34381e-205	0.484733	0.941	0.923	1.26876e-201	0	NR4A1
TRGC1	4.90858e-171	0.487914	0.809	0.803	9.81716e-168	0	TRGC1
CD160	2.15758e-167	0.480833	0.781	0.797	4.31516e-164	0	CD160
SLAMF7	3.57998e-166	0.365045	0.944	0.939	7.15997e-163	0	SLAMF7
GLUL	3.33941e-165	0.440641	0.814	0.79	6.67881e-162	0	GLUL
CDKN1A	7.10916e-159	0.447854	0.854	0.83	1.42183e-155	0	CDKN1A
ATF3	1.61172e-155	0.466248	0.89	0.885	3.22343e-152	0	ATF3
GADD45A	5.79845e-150	0.461456	0.914	0.881	1.15969e-146	0	GADD45A
CCL3L1	1.24187e-147	0.313006	0.898	0.914	2.48374e-144	0	CCL3L1
GNLY	2.55233e-140	0.304176	0.833	0.842	5.10466e-137	0	GNLY
MAFF	2.44984e-120	0.427942	0.82	0.827	4.89968e-117	0	MAFF
LYN	4.43507e-118	0.284704	0.719	0.723	8.87014e-115	0	LYN
PLEK	5.60854e-118	0.285042	0.873	0.88	1.12171e-114	0	PLEK
HLA-DQA1	9.59163e-110	0.258759	0.793	0.805	1.91833e-106	0	HLA-DQA1
LINC02446	1.99115e-108	0.307268	0.765	0.752	3.98231e-105	0	LINC02446
LDLR	2.49286e-96	0.353503	0.715	0.698	4.98573e-93	0	LDLR
HOMER1	1.24428e-95	0.405638	0.716	0.716	2.48857e-92	0	HOMER1
ELL2	2.85619e-93	0.405248	0.768	0.766	5.71238e-90	0	ELL2
HSPA6	1.61328e-65	0.794482	0.685	0.715	3.22657e-62	0	HSPA6
CD63	1.89211e-54	0.276687	0.824	0.817	3.78422e-51	0	CD63
EGR2	1.33883e-52	0.328211	0.793	0.841	2.67766e-49	0	EGR2
CKS2	2.8743e-51	0.306012	0.869	0.871	5.7486e-48	0	CKS2
HBA2	6.48274e-49	1.04471	0.675	0.658	1.29655e-45	0	HBA2
EIF4A3	2.1242e-42	0.263639	0.874	0.858	4.24839e-39	0	EIF4A3
KPNA2	5.55782e-38	0.323267	0.804	0.796	1.11156e-34	0	KPNA2
INSIG1	2.70511e-25	0.252805	0.791	0.807	5.41023e-22	0	INSIG1
NAMPT	5.73065e-19	0.271321	0.788	0.817	1.14613e-15	0	NAMPT
AC016074.2	3.40526e-17	0.343613	0.842	0.858	6.81051e-14	0	AC016074.2
BLVRB	2.90715e-15	0.259449	0.666	0.708	5.81429e-12	0	BLVRB
HBA1	4.44101e-13	0.492819	0.644	0.657	8.88202e-10	0	HBA1
AREG	7.513e-08	0.466249	0.804	0.867	0.00015026	0	AREG
POLB	5.15692e-06	0.268007	0.735	0.759	0.0103138	0	POLB
HBB	0.00012431	1.28873	0.669	0.696	0.24862	0	HBB
TWISTNB	0.000465339	0.270184	0.634	0.656	0.930678	0	TWISTNB
IFNG1	0	0.755866	0.97	0.912	0	1	IFNG
GZMH	0	0.707949	0.923	0.832	0	1	GZMH
CD8A	0	0.662726	0.927	0.85	0	1	CD8A
HLA-DRB5	0	0.44426	0.951	0.931	0	1	HLA-DRB5
CD8B	2.62428e-286	0.5687	0.886	0.838	5.24856e-283	1	CD8B
GZMA	3.65145e-250	0.453907	0.982	0.961	7.3029e-247	1	GZMA
HLA-DRB1	1.93315e-246	0.468295	0.882	0.861	3.86631e-243	1	HLA-DRB1
HLA-DPB1	6.49138e-204	0.406553	0.934	0.914	1.29828e-200	1	HLA-DPB1
ENC1	1.23945e-196	0.295966	0.763	0.729	2.4789e-193	1	ENC1
COTL1	2.02897e-190	0.412036	0.835	0.781	4.05793e-187	1	COTL1
SLAMF71	2.7332e-168	0.301169	0.968	0.935	5.4664e-165	1	SLAMF7
RGS1	6.54053e-163	0.262513	0.921	0.888	1.30811e-159	1	RGS1
HLA-DQA11	8.8119e-157	0.268656	0.817	0.8	1.76238e-153	1	HLA-DQA1
GZMK	1.69768e-145	0.357066	0.861	0.826	3.39536e-142	1	GZMK
CCL41	3.12399e-132	0.365454	0.963	0.931	6.24797e-129	1	CCL4
HLA-DPA1	4.79874e-124	0.340106	0.875	0.853	9.59747e-121	1	HLA-DPA1
CD74	5.93225e-117	0.30107	0.907	0.903	1.18645e-113	1	CD74
HSPA1B1	1.46093e-103	0.281061	0.998	0.986	2.92185e-100	1	HSPA1B
KLF6	1.10536e-86	0.319918	0.948	0.912	2.21073e-83	1	KLF6
HLA-DRA	2.10958e-84	0.292505	0.765	0.761	4.21915e-81	1	HLA-DRA
MYADM	1.91709e-46	0.266035	0.828	0.767	3.83419e-43	1	MYADM
CCL20	0	1.92681	0.782	0.73	0	2	CCL20
IL7R	0	1.75209	0.981	0.844	0	2	IL7R
SLC4A10	0	1.63505	0.864	0.783	0	2	SLC4A10
LTB	0	1.42675	0.964	0.805	0	2	LTB
KLRB1	0	1.35066	0.966	0.85	0	2	KLRB1
NFKBIA	0	1.29855	0.994	0.951	0	2	NFKBIA
TNFAIP3	0	1.29284	0.973	0.896	0	2	TNFAIP3
CD83	0	1.28374	0.929	0.84	0	2	CD83
Z94721.2	0	1.19018	0.809	0.774	0	2	Z94721.2
TNF	0	0.913247	0.9	0.887	0	2	TNF
AQP3	0	0.866975	0.858	0.779	0	2	AQP3
S100A6	0	0.741267	0.979	0.895	0	2	S100A6
KLRG1	0	0.731408	0.905	0.829	0	2	KLRG1
IL4I1	0	0.707025	0.733	0.745	0	2	IL4I1
PPP1R15A	0	0.700963	0.931	0.874	0	2	PPP1R15A
ANXA1	0	0.669699	0.962	0.877	0	2	ANXA1
JUN	0	0.620632	0.99	0.958	0	2	JUN
HSPA1B2	0	0.570137	0.999	0.986	0	2	HSPA1B
IL12RB2	0	0.474247	0.844	0.808	0	2	IL12RB2
CCR1	0	0.321069	0.86	0.804	0	2	CCR1
P2RY14	0	0.296808	0.772	0.685	0	2	P2RY14
CCR6	0	0.273863	0.646	0.456	0	2	CCR6
CTSH	3.08825e-304	0.254306	0.732	0.732	6.17649e-301	2	CTSH
BIRC3	1.21909e-292	0.805093	0.942	0.899	2.43818e-289	2	BIRC3
PLK2	7.55621e-286	0.399566	0.814	0.769	1.51124e-282	2	PLK2
SOCS3	1.22403e-285	0.482017	0.902	0.804	2.44805e-282	2	SOCS3
OSM	1.1756e-278	0.357714	0.839	0.79	2.3512e-275	2	OSM
RND1	2.4383e-278	0.276934	0.815	0.776	4.87659e-275	2	RND1
RGS2	3.35907e-257	0.441846	0.929	0.889	6.71813e-254	2	RGS2
IER3	1.32648e-256	0.683555	0.835	0.768	2.65296e-253	2	IER3
HPGD	1.26263e-255	0.329925	0.675	0.595	2.52527e-252	2	HPGD
AL136456.1	1.84316e-253	0.37349	0.722	0.724	3.68632e-250	2	AL136456.1
GZMK1	1.6063e-252	0.359306	0.912	0.82	3.2126e-249	2	GZMK
IER2	1.91203e-249	0.44989	0.991	0.968	3.82406e-246	2	IER2
HSPA1A1	3.2662e-249	0.507934	0.996	0.978	6.5324e-246	2	HSPA1A
FKBP11	2.63036e-244	0.420876	0.816	0.698	5.26072e-241	2	FKBP11
CEBPD	2.42321e-231	0.653827	0.679	0.642	4.84641e-228	2	CEBPD
PHLDA1	4.296e-217	0.357883	0.778	0.707	8.59199e-214	2	PHLDA1
GADD45B	1.77216e-200	0.48944	0.981	0.943	3.54432e-197	2	GADD45B
XBP1	1.21227e-197	0.461697	0.886	0.819	2.42455e-194	2	XBP1
CD55	8.8309e-190	0.405872	0.82	0.713	1.76618e-186	2	CD55
JAML	7.29668e-187	0.521163	0.752	0.724	1.45934e-183	2	JAML
DUSP1	7.8472e-165	0.329857	0.976	0.928	1.56944e-161	2	DUSP1
AC020916.1	7.78448e-134	0.345879	0.761	0.674	1.5569e-130	2	AC020916.1
ZFP361	7.06488e-128	0.307658	0.99	0.969	1.41298e-124	2	ZFP36
FOSB	5.79071e-120	0.411648	0.918	0.871	1.15814e-116	2	FOSB
CDKN1A1	6.42024e-117	0.335046	0.83	0.834	1.28405e-113	2	CDKN1A
LST1	1.91684e-115	0.274645	0.617	0.589	3.83368e-112	2	LST1
HSP90B1	3.74477e-114	0.346162	0.962	0.95	7.48955e-111	2	HSP90B1
FOS	3.57595e-107	0.482801	0.974	0.944	7.1519e-104	2	FOS
ANP32E	5.04333e-94	0.316109	0.856	0.803	1.00867e-90	2	ANP32E
PRDM1	2.0359e-89	0.270755	0.78	0.749	4.07181e-86	2	PRDM1
MAFF1	4.71176e-83	0.308065	0.831	0.825	9.42352e-80	2	MAFF
FTH1	1.08109e-75	0.316715	0.987	0.975	2.16218e-72	2	FTH1
LONRF3	2.55146e-74	0.337255	0.625	0.684	5.10291e-71	2	LONRF3
VIM	2.87141e-74	0.27921	0.962	0.916	5.74281e-71	2	VIM
MYADM1	3.4894e-57	0.380931	0.767	0.777	6.9788e-54	2	MYADM
PLIN2	2.23529e-50	0.330079	0.714	0.685	4.47059e-47	2	PLIN2
DSE	3.32795e-35	0.296626	0.736	0.827	6.65591e-32	2	DSE
EGR1	4.84639e-31	0.326379	0.784	0.799	9.69279e-28	2	EGR1
ICAM1	4.04808e-18	0.294557	0.732	0.79	8.09617e-15	2	ICAM1
TWISTNB1	0.000183717	0.321217	0.616	0.658	0.367433	2	TWISTNB
RGS11	0	2.27895	0.972	0.883	0	3	RGS1
TNFRSF9	0	2.15639	0.929	0.777	0	3	TNFRSF9
TTN	0	1.97045	0.946	0.88	0	3	TTN
CTLA4	0	1.9448	0.887	0.755	0	3	CTLA4
ICOS	0	1.8607	0.904	0.782	0	3	ICOS
RGS21	0	1.71251	0.964	0.885	0	3	RGS2
GEM	0	1.59371	0.86	0.732	0	3	GEM
DUSP4	0	1.58096	0.77	0.681	0	3	DUSP4
CCL4L21	0	1.47514	0.949	0.871	0	3	CCL4L2
TIGIT	0	1.44956	0.963	0.911	0	3	TIGIT
CCL3L11	0	1.42384	0.958	0.905	0	3	CCL3L1
MS4A6A	0	1.31032	0.883	0.817	0	3	MS4A6A
ITM2A	0	1.16761	0.952	0.867	0	3	ITM2A
PRDM11	0	1.03231	0.842	0.742	0	3	PRDM1
TBC1D4	0	1.00478	0.864	0.798	0	3	TBC1D4
CD8A1	0	0.991412	0.97	0.847	0	3	CD8A
RGCC	0	0.95169	0.855	0.747	0	3	RGCC
VCAM1	0	0.939878	0.685	0.559	0	3	VCAM1
CD27	0	0.924675	0.857	0.706	0	3	CD27
PHLDA11	0	0.922181	0.764	0.709	0	3	PHLDA1
CCL31	0	0.828513	0.906	0.875	0	3	CCL3
FABP5	0	0.79813	0.787	0.69	0	3	FABP5
LAYN	0	0.786976	0.656	0.56	0	3	LAYN
MIR155HG	0	0.692322	0.76	0.622	0	3	MIR155HG
CD8B1	0	0.685985	0.917	0.837	0	3	CD8B
CD200	0	0.664855	0.845	0.809	0	3	CD200
HLA-DQA12	0	0.634496	0.818	0.801	0	3	HLA-DQA1
CCL42	0	0.617144	0.967	0.932	0	3	CCL4
CD70	0	0.597104	0.859	0.816	0	3	CD70
HLA-DRB51	0	0.515872	0.936	0.934	0	3	HLA-DRB5
RGS13	0	0.481574	0.839	0.813	0	3	RGS13
TNFSF4	0	0.438207	0.767	0.772	0	3	TNFSF4
IL10	0	0.434508	0.715	0.765	0	3	IL10
HLA-DQA2	0	0.376972	0.831	0.858	0	3	HLA-DQA2
LINC01480	0	0.348488	0.697	0.64	0	3	LINC01480
PHEX	0	0.337016	0.801	0.786	0	3	PHEX
CLNK	0	0.274266	0.752	0.717	0	3	CLNK
MAOB	0	0.265301	0.743	0.719	0	3	MAOB
KLRC1	5.27308e-306	0.462082	0.747	0.635	1.05462e-302	3	KLRC1
CLECL1	8.97967e-291	0.283258	0.665	0.599	1.79593e-287	3	CLECL1
LIMS1	5.13189e-274	0.811294	0.785	0.746	1.02638e-270	3	LIMS1
MAF	1.85573e-269	0.635529	0.881	0.821	3.71146e-266	3	MAF
PRRG4	6.41373e-248	0.473965	0.649	0.661	1.28275e-244	3	PRRG4
HLA-DRB6	3.43638e-247	0.347348	0.878	0.9	6.87276e-244	3	HLA-DRB6
DNAJB4	1.55584e-244	0.523531	0.78	0.732	3.11168e-241	3	DNAJB4
TRGC21	1.53034e-241	0.621353	0.97	0.955	3.06069e-238	3	TRGC2
HSPB1	7.80918e-222	0.568168	0.832	0.759	1.56184e-218	3	HSPB1
CRTAM1	1.1703e-220	1.00014	0.862	0.844	2.34061e-217	3	CRTAM
UGCG	6.45163e-209	0.453482	0.804	0.794	1.29033e-205	3	UGCG
TET2	2.24022e-202	0.284464	0.745	0.669	4.48043e-199	3	TET2
CXCL13	4.45556e-195	0.342528	0.643	0.674	8.91113e-192	3	CXCL13
HLA-DRB11	2.54646e-175	0.418616	0.89	0.861	5.09292e-172	3	HLA-DRB1
LDLRAD4	6.49734e-175	0.277943	0.751	0.701	1.29947e-171	3	LDLRAD4
BAG3	8.12917e-175	0.462127	0.771	0.749	1.62583e-171	3	BAG3
IL2RB1	8.28828e-171	0.39993	0.947	0.936	1.65766e-167	3	IL2RB
JAML1	2.53165e-168	0.439616	0.78	0.721	5.06329e-165	3	JAML
HLA-DPB11	3.47791e-156	0.422004	0.937	0.915	6.95583e-153	3	HLA-DPB1
NAMPT1	2.05233e-149	0.565343	0.852	0.807	4.10465e-146	3	NAMPT
GBP4	1.45557e-144	0.44758	0.845	0.817	2.91115e-141	3	GBP4
XCL11	2.53861e-141	0.480682	0.82	0.808	5.07723e-138	3	XCL1
NEAT1	2.13123e-132	0.464843	0.852	0.784	4.26247e-129	3	NEAT1
YBX3	1.80218e-131	0.33698	0.706	0.642	3.60436e-128	3	YBX3
ZFP36L1	1.55493e-120	0.395459	0.978	0.958	3.10987e-117	3	ZFP36L1
NR4A31	1.29589e-118	0.367948	0.925	0.923	2.59178e-115	3	NR4A3
CD741	3.81868e-117	0.340702	0.926	0.9	7.63736e-114	3	CD74
PTMS	1.66781e-115	0.270132	0.703	0.645	3.33562e-112	3	PTMS
CTSD	2.41372e-97	0.284646	0.8	0.74	4.82743e-94	3	CTSD
GAPDH	8.45203e-88	0.309543	0.95	0.929	1.69041e-84	3	GAPDH
ATF31	9.02673e-88	0.337958	0.888	0.885	1.80535e-84	3	ATF3
PTTG1	9.26613e-84	0.267272	0.746	0.739	1.85323e-80	3	PTTG1
KIF20B	4.08469e-77	0.258116	0.723	0.706	8.16938e-74	3	KIF20B
HLA-DMA	1.10881e-73	0.3046	0.611	0.589	2.21761e-70	3	HLA-DMA
XCL21	7.25038e-71	0.311358	0.841	0.844	1.45008e-67	3	XCL2
HLA-DPA11	1.10937e-67	0.288141	0.857	0.856	2.21873e-64	3	HLA-DPA1
HLA-DRA1	4.26899e-67	0.315712	0.744	0.764	8.53798e-64	3	HLA-DRA
SMC4	5.30191e-56	0.287263	0.776	0.807	1.06038e-52	3	SMC4
MIR181A1HG	4.2643e-34	0.285049	0.514	0.482	8.52861e-31	3	MIR181A1HG
PLEKHO1	3.96454e-30	0.274825	0.663	0.664	7.92908e-27	3	PLEKHO1
BATF	5.98405e-23	0.262315	0.652	0.667	1.19681e-19	3	BATF
ENC11	5.52214e-22	0.258306	0.679	0.741	1.10443e-18	3	ENC1
TRBC1	0.00169071	0.279612	0.888	0.896	1	3	TRBC1
LTB1	0	1.39729	0.962	0.808	0	4	LTB
MAL	0	1.38199	0.895	0.804	0	4	MAL
IL7R1	0	1.28073	0.974	0.847	0	4	IL7R
GPR183	0	1.10538	0.863	0.644	0	4	GPR183
CCR7	0	1.0622	0.735	0.683	0	4	CCR7
PDE3B	0	0.984953	0.885	0.643	0	4	PDE3B
CD551	0	0.970894	0.874	0.708	0	4	CD55
SELL	0	0.895787	0.791	0.755	0	4	SELL
FAAH2	0	0.756611	0.925	0.836	0	4	FAAH2
IL6R	0	0.746822	0.925	0.815	0	4	IL6R
SCML1	0	0.672622	0.879	0.755	0	4	SCML1
ITGA6	0	0.580688	0.905	0.826	0	4	ITGA6
PASK	0	0.558354	0.808	0.764	0	4	PASK
CD4	0	0.555308	0.853	0.809	0	4	CD4
BACH2	0	0.533658	0.795	0.747	0	4	BACH2
TBC1D41	0	0.441925	0.898	0.795	0	4	TBC1D4
ACTN1	0	0.437555	0.763	0.721	0	4	ACTN1
TSHZ2	0	0.41964	0.716	0.708	0	4	TSHZ2
AQP31	0	0.368318	0.891	0.776	0	4	AQP3
ANK3	1.6213e-294	0.393854	0.813	0.764	3.2426e-291	4	ANK3
BIRC31	1.10818e-221	0.506784	0.954	0.898	2.21635e-218	4	BIRC3
PGAP1	6.0353e-208	0.269763	0.683	0.578	1.20706e-204	4	PGAP1
FTH11	2.51247e-172	0.421756	0.98	0.976	5.02495e-169	4	FTH1
C1orf162	1.43357e-166	0.337033	0.668	0.651	2.86714e-163	4	C1orf162
CD271	3.82097e-152	0.255535	0.774	0.717	7.64194e-149	4	CD27
ITGB1	7.15838e-137	0.317531	0.894	0.777	1.43168e-133	4	ITGB1
RNASET2	1.28384e-125	0.3677	0.758	0.669	2.56768e-122	4	RNASET2
BEX3	1.30093e-98	0.283244	0.617	0.701	2.60186e-95	4	BEX3
SH3YL1	2.23866e-28	0.270577	0.58	0.601	4.47732e-25	4	SH3YL1
GADD45B1	0	1.40722	0.987	0.943	0	5	GADD45B
2023-06-01	0	1.34455	0.996	0.958	0	5	JUN
FOSB1	0	1.33313	0.955	0.868	0	5	FOSB
FOS1	0	1.3218	0.988	0.943	0	5	FOS
EGR11	0	1.14665	0.869	0.789	0	5	EGR1
TUBB4B	0	1.08265	0.962	0.893	0	5	TUBB4B
UBE2S	0	0.977668	0.948	0.863	0	5	UBE2S
H2AFX	0	0.950373	0.927	0.87	0	5	H2AFX
IER21	0	0.941339	0.992	0.969	0	5	IER2
SNAI1	0	0.853193	0.775	0.782	0	5	SNAI1
HSPA1B3	0	0.751753	0.998	0.987	0	5	HSPA1B
NR4A11	0	0.730759	0.944	0.924	0	5	NR4A1
DUSP11	0	0.655954	0.966	0.93	0	5	DUSP1
HSPA1A2	0	0.651439	0.994	0.979	0	5	HSPA1A
CDKN1C	0	0.449581	0.753	0.673	0	5	CDKN1C
HERPUD1	8.73135e-276	0.680016	0.903	0.854	1.74627e-272	5	HERPUD1
TNF1	8.03485e-234	0.787372	0.879	0.89	1.60697e-230	5	TNF
EIF4A31	5.96401e-227	0.657058	0.891	0.857	1.1928e-223	5	EIF4A3
TYROBP1	8.20324e-215	0.323472	0.887	0.856	1.64065e-211	5	TYROBP
ZFP362	6.74369e-213	0.495229	0.99	0.969	1.34874e-209	5	ZFP36
GZMK2	3.67552e-211	0.570948	0.891	0.824	7.35104e-208	5	GZMK
ILF3-DT	1.09923e-192	0.871133	0.828	0.813	2.19846e-189	5	ILF3-DT
MT-RNR1	1.28624e-175	0.262341	0.993	0.983	2.57249e-172	5	MT-RNR1
SAT1	1.3937e-173	0.552839	0.923	0.888	2.78741e-170	5	SAT1
RASD1	3.6203e-173	0.690442	0.722	0.767	7.2406e-170	5	RASD1
TUBA1C	2.02394e-172	0.648309	0.865	0.859	4.04787e-169	5	TUBA1C
H2AFZ	1.13062e-166	0.50127	0.958	0.944	2.26125e-163	5	H2AFZ
TUBA1B	5.46862e-150	0.370286	0.976	0.961	1.09372e-146	5	TUBA1B
ID3	1.18707e-144	0.281581	0.745	0.7	2.37414e-141	5	ID3
MYADM2	6.66877e-139	0.621605	0.818	0.771	1.33375e-135	5	MYADM
PPP1R15A1	5.0131e-137	0.466959	0.902	0.878	1.00262e-133	5	PPP1R15A
ADM	2.94416e-120	0.285978	0.67	0.687	5.88832e-117	5	ADM
AC020916.11	1.26476e-97	0.420933	0.733	0.679	2.52952e-94	5	AC020916.1
INSIG11	3.64041e-96	0.437733	0.831	0.802	7.28083e-93	5	INSIG1
ZFP36L11	2.67947e-93	0.391244	0.964	0.96	5.35895e-90	5	ZFP36L1
HIST1H4C	3.72762e-91	0.271509	0.963	0.941	7.45524e-88	5	HIST1H4C
CKS21	4.2863e-85	0.389721	0.868	0.871	8.57261e-82	5	CKS2
FTL	1.11761e-83	0.335808	0.958	0.956	2.23521e-80	5	FTL
RND11	1.17957e-83	0.259422	0.754	0.784	2.35914e-80	5	RND1
RHOB	6.48865e-79	0.465318	0.735	0.729	1.29773e-75	5	RHOB
AC016876.2	2.61744e-76	0.325702	0.851	0.884	5.23489e-73	5	AC016876.2
MARCKSL1	1.86413e-67	0.366775	0.689	0.641	3.72826e-64	5	MARCKSL1
KPNA21	2.74306e-66	0.375778	0.826	0.794	5.48612e-63	5	KPNA2
SLAMF72	5.19832e-60	0.278406	0.946	0.939	1.03966e-56	5	SLAMF7
CD1601	2.72769e-53	0.287456	0.793	0.795	5.45538e-50	5	CD160
ERRFI1	2.5618e-52	0.299748	0.793	0.827	5.1236e-49	5	ERRFI1
GADD45A1	8.84644e-48	0.306007	0.879	0.887	1.76929e-44	5	GADD45A
TRDC1	1.01683e-41	0.353298	0.653	0.654	2.03366e-38	5	TRDC
HOMER11	9.1639e-39	0.369687	0.702	0.718	1.83278e-35	5	HOMER1
ATF32	9.35449e-35	0.352658	0.873	0.887	1.8709e-31	5	ATF3
CDKN1A2	2.32287e-31	0.300964	0.8	0.838	4.64573e-28	5	CDKN1A
RGS16	1.87345e-30	0.325546	0.707	0.76	3.7469e-27	5	RGS16
GLA	5.86651e-28	0.342056	0.747	0.796	1.1733e-24	5	GLA
IER31	1.64984e-23	0.699	0.698	0.785	3.29968e-20	5	IER3
TEX14	2.81225e-16	0.434185	0.629	0.696	5.62449e-13	5	TEX14
EGR3	8.53731e-13	0.295244	0.717	0.785	1.70746e-09	5	EGR3
AURKA	2.16714e-07	0.260217	0.649	0.727	0.000433429	5	AURKA
AREG1	4.1862e-07	0.285463	0.808	0.863	0.00083724	5	AREG
PLK21	0.00210151	0.327293	0.693	0.784	1	5	PLK2
GZMA1	3.84442e-217	0.753923	0.972	0.964	7.68884e-214	6	GZMA
PLAC8	1.08209e-154	0.524672	0.877	0.827	2.16418e-151	6	PLAC8
KLRB11	4.57141e-142	0.682116	0.89	0.862	9.14282e-139	6	KLRB1
ACTB	2.30811e-141	0.421193	0.991	0.991	4.61621e-138	6	ACTB
KLRF11	1.1144e-122	0.325237	0.88	0.863	2.22879e-119	6	KLRF1
TRBV28	3.99916e-122	0.324585	0.846	0.797	7.99832e-119	6	TRBV28
KLRG11	7.06112e-102	0.715083	0.823	0.84	1.41222e-98	6	KLRG1
SLC4A101	6.69e-67	0.283252	0.797	0.792	1.338e-63	6	SLC4A10
CD1602	1.25266e-63	0.483122	0.798	0.794	2.50532e-60	6	CD160
PLEK1	1.29021e-62	0.45552	0.861	0.881	2.58042e-59	6	PLEK
MT-RNR11	6.45449e-60	0.342139	0.967	0.986	1.2909e-56	6	MT-RNR1
GZMK3	2.93896e-58	0.484979	0.834	0.831	5.87792e-55	6	GZMK
GZMH1	5.77108e-41	0.37161	0.847	0.845	1.15422e-37	6	GZMH
SLAMF73	2.34085e-40	0.380186	0.92	0.941	4.6817e-37	6	SLAMF7
TRDC2	1.78727e-29	0.613018	0.661	0.654	3.57455e-26	6	TRDC
PPIB	1.69888e-28	0.322066	0.845	0.823	3.39776e-25	6	PPIB
SAMHD1	1.85845e-27	0.375019	0.906	0.91	3.71691e-24	6	SAMHD1
TRGC22	2.40939e-26	0.315082	0.948	0.957	4.81878e-23	6	TRGC2
S100A61	1.45559e-25	0.283349	0.897	0.906	2.91119e-22	6	S100A6
TYROBP2	3.2821e-19	0.314401	0.847	0.86	6.5642e-16	6	TYROBP
PRF1	5.70863e-19	0.260716	0.778	0.818	1.14173e-15	6	PRF1
NEAT11	1.05455e-16	0.280099	0.811	0.79	2.1091e-13	6	NEAT1
GSTP1	1.76746e-16	0.3056	0.776	0.734	3.53491e-13	6	GSTP1
TRGC11	1.96895e-06	0.286309	0.759	0.807	0.00393789	6	TRGC1
ZNF683	0	0.719878	0.895	0.664	0	7	ZNF683
IL7R2	0	0.693105	0.973	0.852	0	7	IL7R
MAL1	0	0.354544	0.89	0.808	0	7	MAL
CD8B2	9.69846e-291	0.592023	0.937	0.839	1.93969e-287	7	CD8B
BACH21	3.8874e-267	0.347886	0.841	0.745	7.7748e-264	7	BACH2
CCR71	1.93773e-266	0.293899	0.789	0.681	3.87546e-263	7	CCR7
CD552	1.10157e-253	0.604944	0.857	0.716	2.20315e-250	7	CD55
LINC024461	8.1824e-250	0.694993	0.818	0.749	1.63648e-246	7	LINC02446
LTB2	4.68598e-246	0.363264	0.939	0.816	9.37196e-243	7	LTB
PDE3B1	1.93523e-227	0.431769	0.799	0.659	3.87046e-224	7	PDE3B
ITM2C	1.91566e-130	0.257849	0.721	0.619	3.83132e-127	7	ITM2C
AREG2	2.51202e-129	0.267561	0.92	0.852	5.02405e-126	7	AREG
PASK1	6.04579e-129	0.253225	0.806	0.766	1.20916e-125	7	PASK
NUCB2	2.14568e-103	0.292968	0.77	0.636	4.29136e-100	7	NUCB2
GNLY1	0	2.47392	0.945	0.833	0	8	GNLY
GZMH2	0	1.81061	0.988	0.836	0	8	GZMH
FGFBP2	0	1.59982	0.884	0.709	0	8	FGFBP2
GZMB	0	1.32329	0.884	0.68	0	8	GZMB
CX3CR1	0	1.01854	0.856	0.784	0	8	CX3CR1
FCGR3A1	0	0.99503	0.903	0.803	0	8	FCGR3A
PRF11	0	0.975713	0.928	0.807	0	8	PRF1
PLEK2	0	0.939889	0.958	0.874	0	8	PLEK
CD8B3	0	0.795735	0.957	0.838	0	8	CD8B
LINC024462	0	0.727829	0.92	0.743	0	8	LINC02446
C12orf75	0	0.626125	0.838	0.623	0	8	C12orf75
LILRB11	0	0.421808	0.859	0.824	0	8	LILRB1
MYOM2	0	0.378892	0.897	0.797	0	8	MYOM2
TRBV281	0	0.371217	0.933	0.792	0	8	TRBV28
LDLR1	0	0.354331	0.919	0.687	0	8	LDLR
HLA-DRB52	4.95883e-281	0.317307	0.975	0.931	9.91767e-278	8	HLA-DRB5
LGALS1	1.74774e-264	0.728306	0.794	0.613	3.49547e-261	8	LGALS1
SPON2	2.43035e-243	0.681392	0.764	0.678	4.86069e-240	8	SPON2
CD8A2	6.58219e-231	0.565877	0.965	0.854	1.31644e-227	8	CD8A
S100A10	2.97129e-229	0.567962	0.923	0.81	5.94258e-226	8	S100A10
HLA-DPB12	1.4805e-219	0.514413	0.967	0.914	2.961e-216	8	HLA-DPB1
PRSS23	3.26602e-218	0.575079	0.712	0.732	6.53203e-215	8	PRSS23
ENC12	1.58387e-205	0.35845	0.789	0.731	3.16774e-202	8	ENC1
ITGB11	1.14823e-194	0.633162	0.841	0.786	2.29646e-191	8	ITGB1
ANXA11	2.43208e-189	0.442456	0.95	0.883	4.86416e-186	8	ANXA1
HLA-DRB12	7.57051e-179	0.44201	0.925	0.86	1.5141e-175	8	HLA-DRB1
ZNF6831	4.02047e-175	0.549184	0.715	0.678	8.04093e-172	8	ZNF683
FGL2	7.36344e-167	0.25832	0.834	0.778	1.47269e-163	8	FGL2
CRIP1	3.21849e-158	0.477701	0.928	0.813	6.43697e-155	8	CRIP1
LAIR2	3.8788e-152	0.426242	0.677	0.651	7.7576e-149	8	LAIR2
DSTN	7.62418e-147	0.454923	0.728	0.566	1.52484e-143	8	DSTN
ANXA2	6.39052e-139	0.326666	0.872	0.798	1.2781e-135	8	ANXA2
GZMA2	9.70824e-135	0.363247	0.995	0.962	1.94165e-131	8	GZMA
PLAC81	3.60176e-134	0.354848	0.888	0.827	7.20352e-131	8	PLAC8
XBP11	4.48341e-128	0.296982	0.939	0.82	8.96682e-125	8	XBP1
S100A62	3.89609e-126	0.320067	0.959	0.901	7.79217e-123	8	S100A6
HLA-DPA12	3.03163e-113	0.286597	0.914	0.852	6.06326e-110	8	HLA-DPA1
TRGC23	3.5323e-95	0.362856	0.98	0.955	7.06461e-92	8	TRGC2
ANXA5	4.3017e-86	0.282486	0.758	0.671	8.6034e-83	8	ANXA5
MKI67	0	2.40961	0.885	0.624	0	9	MKI67
SMC41	0	2.18756	0.979	0.797	0	9	SMC4
STMN1	0	2.16106	0.925	0.682	0	9	STMN1
HMGB2	0	2.10924	0.978	0.844	0	9	HMGB2
RRM2	0	2.01051	0.849	0.661	0	9	RRM2
TUBB	0	2.0073	0.945	0.749	0	9	TUBB
ASPM	0	1.9411	0.88	0.693	0	9	ASPM
TYMS	0	1.86658	0.874	0.684	0	9	TYMS
TUBA1B1	0	1.85196	0.991	0.961	0	9	TUBA1B
TOP2A	0	1.67673	0.798	0.704	0	9	TOP2A
HMGN2	0	1.65669	0.974	0.836	0	9	HMGN2
PRC1	0	1.58567	0.901	0.712	0	9	PRC1
CENPF	0	1.56901	0.821	0.692	0	9	CENPF
PCNA	0	1.55323	0.957	0.872	0	9	PCNA
MCM7	0	1.5519	0.921	0.72	0	9	MCM7
SMC2	0	1.38726	0.863	0.716	0	9	SMC2
ATAD2	0	1.3671	0.866	0.73	0	9	ATAD2
DUT	0	1.36443	0.901	0.831	0	9	DUT
PCLAF	0	1.34873	0.775	0.705	0	9	PCLAF
HELLS	0	1.34517	0.87	0.721	0	9	HELLS
CLSPN	0	1.33798	0.804	0.618	0	9	CLSPN
TPX2	0	1.32043	0.816	0.61	0	9	TPX2
CENPE	0	1.30712	0.851	0.639	0	9	CENPE
AC087721.2	0	1.22581	0.931	0.748	0	9	AC087721.2
DLGAP5	0	1.19377	0.806	0.513	0	9	DLGAP5
MCM3	0	1.18359	0.868	0.698	0	9	MCM3
TMPO	0	1.18069	0.912	0.758	0	9	TMPO
MCM4	0	1.17232	0.871	0.664	0	9	MCM4
FAM111B	0	1.16296	0.827	0.525	0	9	FAM111B
CENPU	0	1.16089	0.806	0.646	0	9	CENPU
KNL1	0	1.15455	0.813	0.725	0	9	KNL1
NCAPG	0	1.15316	0.819	0.596	0	9	NCAPG
ATAD5	0	1.12062	0.86	0.69	0	9	ATAD5
MCM5	0	1.07344	0.853	0.656	0	9	MCM5
RBBP8	0	1.0546	0.908	0.604	0	9	RBBP8
TK1	0	1.05404	0.809	0.666	0	9	TK1
KIF2C	0	1.0471	0.826	0.64	0	9	KIF2C
KIF11	0	1.03598	0.814	0.637	0	9	KIF11
MCM6	0	1.02621	0.907	0.728	0	9	MCM6
MCM2	0	0.988453	0.833	0.748	0	9	MCM2
NCAPH	0	0.948556	0.826	0.668	0	9	NCAPH
GMNN	0	0.921913	0.831	0.615	0	9	GMNN
KIFC1	0	0.915914	0.837	0.711	0	9	KIFC1
KIF14	0	0.910382	0.794	0.609	0	9	KIF14
CDT1	0	0.900632	0.79	0.757	0	9	CDT1
NUF2	0	0.897934	0.797	0.727	0	9	NUF2
IRF81	0	0.879634	0.954	0.763	0	9	IRF8
GTSE1	0	0.874452	0.788	0.655	0	9	GTSE1
CEP55	0	0.873892	0.787	0.726	0	9	CEP55
CCDC88A	0	0.852593	0.935	0.656	0	9	CCDC88A
CDCA8	0	0.850838	0.807	0.631	0	9	CDCA8
HJURP	0	0.821761	0.786	0.503	0	9	HJURP
CKAP2L	0	0.817025	0.792	0.533	0	9	CKAP2L
LYN1	0	0.787159	0.923	0.715	0	9	LYN
CDC6	0	0.747381	0.822	0.65	0	9	CDC6
BRIP1	0	0.740563	0.871	0.647	0	9	BRIP1
SGO1	0	0.738072	0.797	0.683	0	9	SGO1
MT-RNR12	0	0.736795	0.993	0.984	0	9	MT-RNR1
CDCA7	0	0.723087	0.809	0.62	0	9	CDCA7
BUB1B	0	0.688634	0.769	0.54	0	9	BUB1B
KIF23	0	0.657399	0.773	0.523	0	9	KIF23
CDC20	0	0.646818	0.788	0.663	0	9	CDC20
CDCA2	0	0.633704	0.81	0.69	0	9	CDCA2
KIF4A	0	0.625449	0.779	0.614	0	9	KIF4A
CDCA3	0	0.607118	0.771	0.337	0	9	CDCA3
CDC25A	0	0.539655	0.837	0.537	0	9	CDC25A
DEPDC1	0	0.461337	0.829	0.455	0	9	DEPDC1
CX3CR11	0	0.37244	0.883	0.785	0	9	CX3CR1
KIF20A	0	0.35508	0.773	0.528	0	9	KIF20A
SWAP70	0	0.320285	0.887	0.734	0	9	SWAP70
CHEK1	2.40779e-307	0.874017	0.773	0.589	4.81558e-304	9	CHEK1
PRR11	3.04907e-307	0.735911	0.791	0.698	6.09815e-304	9	PRR11
CD38	4.46892e-307	1.04147	0.844	0.696	8.93784e-304	9	CD38
DHFR	8.82527e-304	1.15178	0.816	0.634	1.76505e-300	9	DHFR
WEE1	1.07316e-302	0.701227	0.826	0.694	2.14633e-299	9	WEE1
ESCO2	1.27899e-301	0.745152	0.769	0.643	2.55797e-298	9	ESCO2
ITGAX	9.97398e-300	0.280446	0.868	0.738	1.9948e-296	9	ITGAX
PLK1	1.34093e-298	0.396714	0.784	0.69	2.68186e-295	9	PLK1
CDCA5	8.22205e-293	0.925701	0.752	0.457	1.64441e-289	9	CDCA5
MYOM21	2.19761e-292	0.46946	0.889	0.8	4.39521e-289	9	MYOM2
PAK1	7.61859e-291	0.402386	0.855	0.662	1.52372e-287	9	PAK1
MELK	3.81417e-290	0.638034	0.762	0.56	7.62835e-287	9	MELK
PHF19	3.55423e-287	0.859355	0.837	0.686	7.10845e-284	9	PHF19
ASF1B	3.80787e-286	0.856297	0.782	0.684	7.61574e-283	9	ASF1B
NDC80	6.19528e-282	1.03055	0.81	0.704	1.23906e-278	9	NDC80
MT-CO3	3.97346e-277	0.734727	0.997	0.99	7.94693e-274	9	MT-CO3
GINS2	7.58733e-270	0.794736	0.756	0.552	1.51747e-266	9	GINS2
HMMR	4.11484e-269	0.97819	0.765	0.659	8.22967e-266	9	HMMR
GAPDH1	3.84119e-267	0.822557	0.969	0.93	7.68239e-264	9	GAPDH
AURKB	1.82088e-264	0.672959	0.732	0.47	3.64176e-261	9	AURKB
ZWINT	1.43821e-263	0.78903	0.734	0.432	2.87643e-260	9	ZWINT
FBXO5	5.00931e-255	0.947624	0.773	0.638	1.00186e-251	9	FBXO5
SPON21	3.02136e-245	0.497574	0.859	0.676	6.04273e-242	9	SPON2
BUB1	2.33593e-244	0.67096	0.742	0.622	4.67186e-241	9	BUB1
PEA15	3.35205e-244	0.273733	0.889	0.72	6.7041e-241	9	PEA15
CENPA	9.25692e-241	0.449667	0.772	0.727	1.85138e-237	9	CENPA
EAF2	1.38804e-240	0.292391	0.819	0.629	2.77608e-237	9	EAF2
ARHGAP11A	1.75489e-234	0.575	0.8	0.775	3.50978e-231	9	ARHGAP11A
MAP3K20	1.95902e-234	0.251472	0.835	0.697	3.91804e-231	9	MAP3K20
HSPA61	2.54973e-228	0.660815	0.89	0.703	5.09947e-225	9	HSPA6
BRCA2	2.93456e-226	0.755538	0.748	0.61	5.86912e-223	9	BRCA2
MAD2L1	5.50959e-225	0.748611	0.734	0.516	1.10192e-221	9	MAD2L1
PIMREG	7.78412e-225	0.300035	0.718	0.463	1.55682e-221	9	PIMREG
E2F1	3.08161e-222	0.479477	0.72	0.487	6.16322e-219	9	E2F1
CENPM	5.29578e-219	0.848014	0.752	0.682	1.05916e-215	9	CENPM
FGFBP21	6.49415e-216	0.543715	0.827	0.716	1.29883e-212	9	FGFBP2
PRRG41	1.10139e-215	0.314098	0.763	0.655	2.20279e-212	9	PRRG4
RPA3	1.92089e-215	0.809158	0.802	0.597	3.84179e-212	9	RPA3
POLQ	2.48701e-212	0.645682	0.738	0.695	4.97403e-209	9	POLQ
CIT	6.59923e-212	0.481133	0.747	0.676	1.31985e-208	9	CIT
IGFBP7	7.58428e-211	0.26574	0.777	0.707	1.51686e-207	9	IGFBP7
AURKA1	2.95301e-209	0.495509	0.848	0.714	5.90602e-206	9	AURKA
ANLN	1.96429e-208	0.558685	0.698	0.392	3.92857e-205	9	ANLN
XCL12	6.74028e-203	0.589613	0.926	0.804	1.34806e-199	9	XCL1
HIST1H4C1	1.49016e-200	2.15109	0.953	0.943	2.98031e-197	9	HIST1H4C
CKS1B	4.49272e-195	0.907285	0.745	0.613	8.98545e-192	9	CKS1B
CDKN3	6.70307e-194	0.721458	0.728	0.656	1.34061e-190	9	CDKN3
ANP32E1	8.42953e-194	0.869841	0.908	0.806	1.68591e-190	9	ANP32E
PPT1	1.40338e-193	0.340768	0.952	0.84	2.80676e-190	9	PPT1
TTK	1.95578e-192	0.441753	0.711	0.597	3.91155e-189	9	TTK
BIRC5	2.78091e-190	0.905974	0.704	0.561	5.56183e-187	9	BIRC5
ECT2	1.84359e-187	0.585002	0.743	0.715	3.68717e-184	9	ECT2
KIF20B1	4.2634e-187	0.737157	0.815	0.704	8.52681e-184	9	KIF20B
H2AFZ1	8.58296e-184	0.699173	0.978	0.944	1.71659e-180	9	H2AFZ
LIF	9.09251e-180	0.287016	0.756	0.715	1.8185e-176	9	LIF
SKA1	3.57549e-178	0.420367	0.701	0.638	7.15099e-175	9	SKA1
HLA-DRB61	5.39555e-177	0.266594	0.946	0.896	1.07911e-173	9	HLA-DRB6
TPM4	6.51094e-173	0.744341	0.944	0.882	1.30219e-169	9	TPM4
KLRF12	7.19342e-171	0.634712	0.894	0.863	1.43868e-167	9	KLRF1
SPC25	2.85191e-167	0.632534	0.699	0.62	5.70382e-164	9	SPC25
CCNB2	3.64123e-167	0.596924	0.706	0.7	7.28245e-164	9	CCNB2
MIR155HG1	8.91761e-158	0.262017	0.776	0.632	1.78352e-154	9	MIR155HG
MEF2C	5.63895e-156	0.262315	0.813	0.742	1.12779e-152	9	MEF2C
GSTP11	5.42167e-155	0.811298	0.84	0.734	1.08433e-151	9	GSTP1
SPC24	2.69608e-154	0.411256	0.715	0.724	5.39217e-151	9	SPC24
TYROBP3	4.49325e-154	0.717826	0.924	0.856	8.9865e-151	9	TYROBP
SPATS2L	1.33052e-153	0.364389	0.787	0.626	2.66104e-150	9	SPATS2L
CCNB1	1.36879e-153	0.561521	0.715	0.591	2.73759e-150	9	CCNB1
PDLIM1	3.57271e-152	0.329601	0.79	0.695	7.14541e-149	9	PDLIM1
NUCB21	6.4784e-152	0.789386	0.835	0.639	1.29568e-148	9	NUCB2
MT-ATP6	1.64168e-151	0.524352	0.996	0.994	3.28336e-148	9	MT-ATP6
DUSP6	1.6518e-151	0.297252	0.912	0.821	3.3036e-148	9	DUSP6
KIF15	1.13962e-146	0.690731	0.689	0.643	2.27924e-143	9	KIF15
ICAM11	4.28922e-144	0.366598	0.892	0.779	8.57845e-141	9	ICAM1
CRIP11	1.99573e-143	0.764063	0.903	0.817	3.99147e-140	9	CRIP1
GNLY2	4.01055e-143	1.4036	0.889	0.839	8.02111e-140	9	GNLY
SLC25A5	4.39811e-143	0.549984	0.878	0.767	8.79622e-140	9	SLC25A5
E2F8	3.96292e-142	0.361395	0.654	0.241	7.92584e-139	9	E2F8
PXMP2	2.28366e-139	0.371401	0.717	0.628	4.56732e-136	9	PXMP2
SGO2	3.59662e-139	0.775674	0.717	0.677	7.19325e-136	9	SGO2
CDK1	7.50658e-138	0.763382	0.681	0.643	1.50132e-134	9	CDK1
XCL22	1.86837e-134	0.685528	0.912	0.841	3.73674e-131	9	XCL2
CCNA2	5.76149e-134	0.587936	0.681	0.655	1.1523e-130	9	CCNA2
IL12RB21	2.04927e-131	0.30511	0.885	0.81	4.09855e-128	9	IL12RB2
ACTB1	1.13418e-130	0.493203	0.998	0.99	2.26837e-127	9	ACTB
YWHAH	2.17633e-130	0.561095	0.802	0.722	4.35267e-127	9	YWHAH
CCL32	1.00775e-128	1.0147	0.865	0.879	2.0155e-125	9	CCL3
ACTG1	3.3251e-128	0.615996	0.999	0.996	6.65021e-125	9	ACTG1
DTL	7.51501e-128	0.670193	0.665	0.516	1.503e-124	9	DTL
SHCBP1	1.64462e-127	0.683648	0.676	0.672	3.28925e-124	9	SHCBP1
PALM2-AKAP2	2.80952e-126	0.361827	0.807	0.726	5.61904e-123	9	PALM2-AKAP2
UBE2T	2.9167e-126	0.611376	0.671	0.559	5.83339e-123	9	UBE2T
MT-CO1	3.23409e-119	0.435797	0.995	0.998	6.46817e-116	9	MT-CO1
CTNNAL1	1.55385e-115	0.411775	0.692	0.587	3.10771e-112	9	CTNNAL1
GEN1	1.15992e-111	0.424347	0.715	0.707	2.31983e-108	9	GEN1
PTTG11	1.21976e-109	0.664333	0.801	0.738	2.43952e-106	9	PTTG1
FABP51	2.22368e-106	0.610982	0.813	0.696	4.44736e-103	9	FABP5
LDLR2	4.02894e-104	0.364109	0.789	0.698	8.05788e-101	9	LDLR
MT2A	3.69651e-100	0.651404	0.755	0.635	7.39302e-97	9	MT2A
ITGB12	3.98798e-99	0.466024	0.893	0.786	7.97596e-96	9	ITGB1
PKMYT1	6.81048e-98	0.354603	0.615	0.236	1.3621e-94	9	PKMYT1
CENPW	5.07121e-95	0.431432	0.656	0.622	1.01424e-91	9	CENPW
CXCL131	4.00049e-94	0.275232	0.713	0.669	8.00099e-91	9	CXCL13
ANXA51	4.66815e-93	0.503767	0.792	0.672	9.33629e-90	9	ANXA5
XRCC2	1.90882e-91	0.285514	0.65	0.646	3.81764e-88	9	XRCC2
TRDC3	4.32286e-90	0.453584	0.783	0.649	8.64573e-87	9	TRDC
MND1	4.66773e-90	0.426024	0.642	0.626	9.33546e-87	9	MND1
S100A101	1.78604e-85	0.458038	0.898	0.814	3.57208e-82	9	S100A10
IFITM3	6.2626e-85	0.535529	0.894	0.823	1.25252e-81	9	IFITM3
NEK2	1.13011e-84	0.294353	0.652	0.672	2.26022e-81	9	NEK2
IFNG2	1.18038e-83	0.491139	0.97	0.918	2.36076e-80	9	IFNG
CD742	2.79112e-83	0.4762	0.948	0.901	5.58225e-80	9	CD74
HLA-DRB53	4.79281e-83	0.290367	0.95	0.933	9.58563e-80	9	HLA-DRB5
BRCA1	4.86724e-83	0.589365	0.69	0.741	9.73448e-80	9	BRCA1
NET1	1.03211e-81	0.277187	0.683	0.692	2.06423e-78	9	NET1
COTL11	7.15743e-81	0.576185	0.85	0.786	1.43149e-77	9	COTL1
DIAPH3	1.5036e-80	0.501158	0.634	0.563	3.0072e-77	9	DIAPH3
TROAP	4.25564e-80	0.423349	0.623	0.484	8.51127e-77	9	TROAP
FCGR3A2	5.33023e-80	0.739601	0.775	0.811	1.06605e-76	9	FCGR3A
IGHG1	1.82963e-78	0.901923	0.888	0.816	3.65926e-75	9	IGHG1
NME1	7.45936e-77	0.500817	0.688	0.624	1.49187e-73	9	NME1
ANXA21	5.0953e-70	0.408666	0.849	0.801	1.01906e-66	9	ANXA2
HIST1H2AJ	6.40311e-69	0.299151	0.588	0.337	1.28062e-65	9	HIST1H2AJ
SPTBN1	1.48834e-68	0.304337	0.866	0.768	2.97668e-65	9	SPTBN1
UBE2C	2.1272e-68	0.62668	0.621	0.563	4.25441e-65	9	UBE2C
C12orf751	6.39135e-68	0.426834	0.726	0.633	1.27827e-64	9	C12orf75
PLEK3	1.74724e-67	0.263471	0.928	0.877	3.49448e-64	9	PLEK
HLA-DRA2	1.66652e-66	0.65262	0.794	0.761	3.33303e-63	9	HLA-DRA
IER32	1.26368e-65	0.274564	0.845	0.774	2.52735e-62	9	IER3
CDC45	3.6547e-63	0.403708	0.603	0.44	7.3094e-60	9	CDC45
LAP3	1.21872e-62	0.300738	0.73	0.636	2.43744e-59	9	LAP3
CKS22	3.03844e-61	0.349203	0.914	0.869	6.07688e-58	9	CKS2
IL2RB2	4.93372e-60	0.68331	0.962	0.936	9.86744e-57	9	IL2RB
CD631	1.94293e-58	0.374827	0.857	0.816	3.88586e-55	9	CD63
KPNA22	1.62165e-57	0.327507	0.878	0.794	3.24329e-54	9	KPNA2
CCL4L22	4.4298e-52	0.312452	0.884	0.88	8.85961e-49	9	CCL4L2
FOXM1	1.60001e-49	0.406424	0.603	0.543	3.20003e-46	9	FOXM1
PBK	1.964e-49	0.350521	0.624	0.744	3.928e-46	9	PBK
HBB1	3.07412e-49	1.40152	0.746	0.689	6.14825e-46	9	HBB
PRF12	1.03789e-48	0.368158	0.824	0.815	2.07578e-45	9	PRF1
AP1S2	1.59819e-48	0.274859	0.743	0.68	3.19637e-45	9	AP1S2
GZMB1	3.2583e-48	0.795399	0.699	0.693	6.5166e-45	9	GZMB
LGALS11	9.70239e-45	0.740693	0.692	0.622	1.94048e-41	9	LGALS1
HMGB3	1.92434e-44	0.349147	0.588	0.458	3.84869e-41	9	HMGB3
CEBPD1	2.84387e-43	0.31865	0.693	0.645	5.68775e-40	9	CEBPD
RAD51AP1	1.01592e-42	0.550939	0.592	0.566	2.03184e-39	9	RAD51AP1
TUBA1C1	7.23359e-42	0.25032	0.911	0.858	1.44672e-38	9	TUBA1C
TXN	1.28674e-41	0.300722	0.793	0.761	2.57348e-38	9	TXN
NEAT12	4.20875e-40	0.260291	0.898	0.788	8.4175e-37	9	NEAT1
HLA-DPA13	5.08091e-40	0.301792	0.89	0.855	1.01618e-36	9	HLA-DPA1
HIST1H1C	1.44728e-39	0.34821	0.612	0.485	2.89457e-36	9	HIST1H1C
MCM10	5.78105e-38	0.458167	0.602	0.69	1.15621e-34	9	MCM10
PPA1	2.43659e-35	0.287133	0.688	0.595	4.87317e-32	9	PPA1
CCDC34	2.44969e-35	0.433535	0.6	0.583	4.89939e-32	9	CCDC34
VIM1	6.94112e-34	0.400971	0.928	0.922	1.38822e-30	9	VIM
PRDX3	1.96705e-33	0.34484	0.648	0.632	3.9341e-30	9	PRDX3
HBA11	1.07341e-29	0.630086	0.697	0.653	2.14681e-26	9	HBA1
HIST1H3B	3.69789e-27	0.263447	0.558	0.451	7.39578e-24	9	HIST1H3B
HLA-DRB13	1.46191e-25	0.316508	0.847	0.865	2.92383e-22	9	HLA-DRB1
HIST1H1D	1.98329e-25	0.351632	0.575	0.472	3.96658e-22	9	HIST1H1D
CCL43	2.14503e-25	0.283694	0.94	0.936	4.29007e-22	9	CCL4
IGKC	2.1554e-24	2.66697	0.908	0.848	4.31079e-21	9	IGKC
HBA21	2.2459e-21	0.815256	0.67	0.661	4.4918e-18	9	HBA2
MYBL2	4.49897e-19	0.519753	0.547	0.414	8.99793e-16	9	MYBL2
HIST1H1E	1.89797e-16	0.317444	0.54	0.463	3.79593e-13	9	HIST1H1E
IGLC2	9.53276e-16	1.18612	0.853	0.784	1.90655e-12	9	IGLC2
PLAC82	1.0579e-15	0.338435	0.847	0.83	2.1158e-12	9	PLAC8
UHRF1	2.03487e-15	0.429004	0.577	0.689	4.06974e-12	9	UHRF1
IGHM	1.99683e-14	2.25315	0.735	0.688	3.99365e-11	9	IGHM
S100A9	1.83808e-10	0.377271	0.539	0.467	3.67617e-07	9	S100A9
HIST1H1B	1.67243e-08	0.330656	0.528	0.509	3.34487e-05	9	HIST1H1B
MZB1	2.15371e-08	0.324021	0.462	0.553	4.30743e-05	9	MZB1
IGHA1	1.36257e-07	0.654063	0.712	0.652	0.000272514	9	IGHA1
IGHG4	2.76951e-07	0.391175	0.712	0.712	0.000553903	9	IGHG4
LAIR21	9.01374e-07	0.271942	0.57	0.656	0.00180275	9	LAIR2
TXNDC5	3.38004e-06	0.359914	0.657	0.712	0.00676009	9	TXNDC5
JCHAIN	4.20352e-05	0.40007	0.647	0.678	0.0840705	9	JCHAIN
FCER1G	0.00053569	0.715547	0.575	0.698	1	9	FCER1G
IGLC3	0.000634879	2.20086	0.586	0.667	1	9	IGLC3
IGHG3	0.000681882	1.31592	0.72	0.705	1	9	IGHG3

## Sheet: TRM_GO
	ONTOLOGY	ID	Description	GeneRatio	BgRatio	pvalue	p.adjust	qvalue	geneID	Count
GO:0050863	BP	GO:0050863	regulation of T cell activation	12/52	376/18903	3.24839e-10	4.83036e-07	3.70658e-07	TNFRSF9/CTLA4/ICOS/TIGIT/VCAM1/CD27/CD70/TNFSF4/IL10/HLA-DQA2/HLA-DMA/BATF	12
GO:0022407	BP	GO:0022407	regulation of cell-cell adhesion	12/52	490/18903	6.47814e-09	4.8165e-06	3.69595e-06	CTLA4/ICOS/TIGIT/RGCC/VCAM1/CD27/CD70/TNFSF4/IL10/HLA-DQA2/CXCL13/HLA-DMA	12
GO:0042113	BP	GO:0042113	B cell activation	10/52	350/18903	3.30349e-08	1.63743e-05	1.25649e-05	CTLA4/ITM2A/VCAM1/CD27/CD70/TNFSF4/IL10/ZFP36L1/BATF/TRBC1	10
GO:0002449	BP	GO:0002449	lymphocyte mediated immunity	10/52	367/18903	5.15811e-08	1.64421e-05	1.26169e-05	CD27/CD70/TNFSF4/IL10/HLA-DQA2/CLNK/KLRC1/HLA-DMA/BATF/TRBC1	10
GO:0002460	BP	GO:0002460	adaptive immune response based on somatic recombination of immune receptors built from immunoglobulin superfamily domains	10/52	375/18903	6.31236e-08	1.64421e-05	1.26169e-05	CD27/CD70/TNFSF4/IL10/HLA-DQA2/KLRC1/CXCL13/HLA-DMA/BATF/TRBC1	10
GO:1903037	BP	GO:1903037	regulation of leukocyte cell-cell adhesion	10/52	377/18903	6.63433e-08	1.64421e-05	1.26169e-05	CTLA4/ICOS/TIGIT/VCAM1/CD27/CD70/TNFSF4/IL10/HLA-DQA2/HLA-DMA	10
GO:0019724	BP	GO:0019724	B cell mediated immunity	8/52	218/18903	1.33893e-07	2.84426e-05	2.18255e-05	CD27/CD70/TNFSF4/IL10/HLA-DQA2/HLA-DMA/BATF/TRBC1	8
GO:0007159	BP	GO:0007159	leukocyte cell-cell adhesion	10/52	414/18903	1.58564e-07	2.92775e-05	2.24662e-05	CTLA4/ICOS/TIGIT/VCAM1/CD27/CD70/TNFSF4/IL10/HLA-DQA2/HLA-DMA	10
GO:0030098	BP	GO:0030098	lymphocyte differentiation	10/52	419/18903	1.77201e-07	2.92775e-05	2.24662e-05	TNFRSF9/CTLA4/ITM2A/VCAM1/CD27/TNFSF4/IL10/KLRC1/ZFP36L1/BATF	10
GO:0022409	BP	GO:0022409	positive regulation of cell-cell adhesion	9/52	322/18903	2.08753e-07	3.10415e-05	2.38198e-05	ICOS/VCAM1/CD27/CD70/TNFSF4/IL10/HLA-DQA2/CXCL13/HLA-DMA	9
GO:0002443	BP	GO:0002443	leukocyte mediated immunity	10/52	463/18903	4.44086e-07	6.00324e-05	4.6066e-05	CD27/CD70/TNFSF4/IL10/HLA-DQA2/CLNK/KLRC1/HLA-DMA/BATF/TRBC1	10
GO:1903131	BP	GO:1903131	mononuclear cell differentiation	10/52	473/18903	5.3984e-07	6.68952e-05	5.13322e-05	TNFRSF9/CTLA4/ITM2A/VCAM1/CD27/TNFSF4/IL10/KLRC1/ZFP36L1/BATF	10
GO:0045785	BP	GO:0045785	positive regulation of cell adhesion	10/52	484/18903	6.65667e-07	7.61421e-05	5.84278e-05	ICOS/VCAM1/CD27/CD70/TNFSF4/IL10/HLA-DQA2/LIMS1/CXCL13/HLA-DMA	10
GO:0051251	BP	GO:0051251	positive regulation of lymphocyte activation	9/52	400/18903	1.27938e-06	0.000135888	0.000104274	ICOS/VCAM1/CD27/CD70/TNFSF4/IL10/HLA-DQA2/HLA-DMA/TRBC1	9
GO:0002381	BP	GO:0002381	immunoglobulin production involved in immunoglobulin-mediated immune response	5/52	74/18903	1.80501e-06	0.000178937	0.000137308	TNFSF4/IL10/HLA-DQA2/HLA-DMA/BATF	5
GO:0016064	BP	GO:0016064	immunoglobulin mediated immune response	7/52	215/18903	1.93513e-06	0.000179846	0.000138005	CD27/TNFSF4/IL10/HLA-DQA2/HLA-DMA/BATF/TRBC1	7
GO:0002696	BP	GO:0002696	positive regulation of leukocyte activation	9/52	450/18903	3.36337e-06	0.000294196	0.000225752	ICOS/VCAM1/CD27/CD70/TNFSF4/IL10/HLA-DQA2/HLA-DMA/TRBC1	9
GO:0050867	BP	GO:0050867	positive regulation of cell activation	9/52	467/18903	4.54656e-06	0.000375596	0.000288214	ICOS/VCAM1/CD27/CD70/TNFSF4/IL10/HLA-DQA2/HLA-DMA/TRBC1	9
GO:0050870	BP	GO:0050870	positive regulation of T cell activation	7/52	251/18903	5.38091e-06	0.000421127	0.000323152	ICOS/VCAM1/CD27/CD70/TNFSF4/HLA-DQA2/HLA-DMA	7
GO:0001819	BP	GO:0001819	positive regulation of cytokine production	9/52	486/18903	6.27713e-06	0.000466705	0.000358127	TIGIT/RGCC/CD200/TNFSF4/IL10/CLNK/HSPB1/GAPDH/BATF	9
GO:1903039	BP	GO:1903039	positive regulation of leukocyte cell-cell adhesion	7/52	275/18903	9.76979e-06	0.000691794	0.00053085	ICOS/VCAM1/CD27/CD70/TNFSF4/HLA-DQA2/HLA-DMA	7
GO:0042129	BP	GO:0042129	regulation of T cell proliferation	6/52	182/18903	1.03397e-05	0.000698868	0.000536278	TNFRSF9/CTLA4/VCAM1/CD70/TNFSF4/IL10	6
GO:0030217	BP	GO:0030217	T cell differentiation	7/52	296/18903	1.57363e-05	0.00101739	0.000780693	TNFRSF9/CTLA4/CD27/TNFSF4/KLRC1/ZFP36L1/BATF	7
GO:0002695	BP	GO:0002695	negative regulation of leukocyte activation	6/52	198/18903	1.66918e-05	0.0010342	0.000793594	CTLA4/TIGIT/CD200/TNFSF4/IL10/CLNK	6
GO:0002544	BP	GO:0002544	chronic inflammatory response	3/52	19/18903	1.84429e-05	0.00109698	0.000841771	VCAM1/IL10/CXCL13	3
GO:0050864	BP	GO:0050864	regulation of B cell activation	6/52	204/18903	1.97623e-05	0.00113025	0.000867299	CTLA4/CD27/TNFSF4/IL10/ZFP36L1/TRBC1	6
GO:0045619	BP	GO:0045619	regulation of lymphocyte differentiation	6/52	210/18903	2.32733e-05	0.00128175	0.000983556	CTLA4/CD27/TNFSF4/IL10/ZFP36L1/BATF	6
GO:0042098	BP	GO:0042098	T cell proliferation	6/52	212/18903	2.45494e-05	0.00130375	0.00100043	TNFRSF9/CTLA4/VCAM1/CD70/TNFSF4/IL10	6
GO:0050866	BP	GO:0050866	negative regulation of cell activation	6/52	221/18903	3.1009e-05	0.00159001	0.0012201	CTLA4/TIGIT/CD200/TNFSF4/IL10/CLNK	6
GO:0050670	BP	GO:0050670	regulation of lymphocyte proliferation	6/52	239/18903	4.8023e-05	0.00238034	0.00182656	TNFRSF9/CTLA4/VCAM1/CD70/TNFSF4/IL10	6
GO:0032944	BP	GO:0032944	regulation of mononuclear cell proliferation	6/52	243/18903	5.26656e-05	0.00252625	0.00193852	TNFRSF9/CTLA4/VCAM1/CD70/TNFSF4/IL10	6
GO:0042832	BP	GO:0042832	defense response to protozoan	3/52	27/18903	5.48125e-05	0.00254707	0.0019545	IL10/GBP4/BATF	3
GO:0030183	BP	GO:0030183	B cell differentiation	5/52	152/18903	6.03167e-05	0.0026797	0.00205628	ITM2A/VCAM1/CD27/IL10/ZFP36L1	5
GO:0001562	BP	GO:0001562	response to protozoan	3/52	28/18903	6.12709e-05	0.0026797	0.00205628	IL10/GBP4/BATF	3
GO:0019886	BP	GO:0019886	antigen processing and presentation of exogenous peptide antigen via MHC class II	3/52	30/18903	7.56397e-05	0.00321361	0.00246597	HLA-DQA2/CTSD/HLA-DMA	3
GO:0051250	BP	GO:0051250	negative regulation of lymphocyte activation	5/52	166/18903	9.15449e-05	0.00371158	0.00284809	CTLA4/TIGIT/TNFSF4/IL10/CLNK	5
GO:0070663	BP	GO:0070663	regulation of leukocyte proliferation	6/52	269/18903	9.23526e-05	0.00371158	0.00284809	TNFRSF9/CTLA4/VCAM1/CD70/TNFSF4/IL10	6
GO:0002312	BP	GO:0002312	B cell activation involved in immune response	4/52	88/18903	0.000100091	0.00385314	0.00295672	ITM2A/TNFSF4/IL10/BATF	4
GO:0045577	BP	GO:0045577	regulation of B cell differentiation	3/52	33/18903	0.000101058	0.00385314	0.00295672	CD27/IL10/ZFP36L1	3
GO:0002495	BP	GO:0002495	antigen processing and presentation of peptide antigen via MHC class II	3/52	34/18903	0.000110622	0.00411239	0.00315565	HLA-DQA2/CTSD/HLA-DMA	3
GO:0002504	BP	GO:0002504	antigen processing and presentation of peptide or polysaccharide antigen via MHC class II	3/52	36/18903	0.000131481	0.0047686	0.00365919	HLA-DQA2/CTSD/HLA-DMA	3
GO:0042092	BP	GO:0042092	type 2 immune response	3/52	38/18903	0.000154745	0.00547871	0.0042041	TNFSF4/IL10/BATF	3
GO:0002478	BP	GO:0002478	antigen processing and presentation of exogenous peptide antigen	3/52	40/18903	0.000180531	0.00619212	0.00475154	HLA-DQA2/CTSD/HLA-DMA	3
GO:0046651	BP	GO:0046651	lymphocyte proliferation	6/52	305/18903	0.000183224	0.00619212	0.00475154	TNFRSF9/CTLA4/VCAM1/CD70/TNFSF4/IL10	6
GO:0032943	BP	GO:0032943	mononuclear cell proliferation	6/52	312/18903	0.000207132	0.00684456	0.00525219	TNFRSF9/CTLA4/VCAM1/CD70/TNFSF4/IL10	6
GO:0002683	BP	GO:0002683	negative regulation of immune system process	7/52	449/18903	0.000216305	0.0069923	0.00536556	CTLA4/TIGIT/CD200/TNFSF4/IL10/CLNK/KLRC1	7
GO:1902105	BP	GO:1902105	regulation of leukocyte differentiation	6/52	317/18903	0.00022567	0.00710107	0.00544902	CTLA4/CD27/TNFSF4/IL10/ZFP36L1/BATF	6
GO:0022408	BP	GO:0022408	negative regulation of cell-cell adhesion	5/52	202/18903	0.000229221	0.00710107	0.00544902	CTLA4/TIGIT/RGCC/TNFSF4/IL10	5
GO:0002440	BP	GO:0002440	production of molecular mediator of immune response	6/52	333/18903	0.000293951	0.00892052	0.00684518	TNFSF4/IL10/HLA-DQA2/CLNK/HLA-DMA/BATF	6
GO:0019884	BP	GO:0019884	antigen processing and presentation of exogenous antigen	3/52	49/18903	0.000330825	0.00970264	0.00744534	HLA-DQA2/CTSD/HLA-DMA	3
GO:0002377	BP	GO:0002377	immunoglobulin production	5/52	219/18903	0.000332774	0.00970264	0.00744534	TNFSF4/IL10/HLA-DQA2/HLA-DMA/BATF	5
GO:0070661	BP	GO:0070661	leukocyte proliferation	6/52	348/18903	0.000371824	0.0106327	0.00815906	TNFRSF9/CTLA4/VCAM1/CD70/TNFSF4/IL10	6
GO:0002204	BP	GO:0002204	somatic recombination of immunoglobulin genes involved in immune response	3/52	53/18903	0.000417394	0.0112129	0.00860425	TNFSF4/IL10/BATF	3
GO:0002208	BP	GO:0002208	somatic diversification of immunoglobulins involved in immune response	3/52	53/18903	0.000417394	0.0112129	0.00860425	TNFSF4/IL10/BATF	3
GO:0045190	BP	GO:0045190	isotype switching	3/52	53/18903	0.000417394	0.0112129	0.00860425	TNFSF4/IL10/BATF	3
GO:0050868	BP	GO:0050868	negative regulation of T cell activation	4/52	128/18903	0.000422275	0.0112129	0.00860425	CTLA4/TIGIT/TNFSF4/IL10	4
GO:0071356	BP	GO:0071356	cellular response to tumor necrosis factor	5/52	234/18903	0.000450645	0.0117563	0.00902122	VCAM1/CD70/LIMS1/YBX3/ZFP36L1	5
GO:0098840	BP	GO:0098840	protein transport along microtubule	2/52	13/18903	0.000567812	0.0143108	0.0109814	HSPB1/BAG3	2
GO:0099118	BP	GO:0099118	microtubule-based protein transport	2/52	13/18903	0.000567812	0.0143108	0.0109814	HSPB1/BAG3	2
GO:0016447	BP	GO:0016447	somatic recombination of immunoglobulin gene segments	3/52	61/18903	0.000631394	0.0153915	0.0118107	TNFSF4/IL10/BATF	3
GO:0034113	BP	GO:0034113	heterotypic cell-cell adhesion	3/52	61/18903	0.000631394	0.0153915	0.0118107	VCAM1/CD200/IL10	3
GO:0034612	BP	GO:0034612	response to tumor necrosis factor	5/52	254/18903	0.000653826	0.0156813	0.0120331	VCAM1/CD70/LIMS1/YBX3/ZFP36L1	5
GO:0032615	BP	GO:0032615	interleukin-12 production	3/52	63/18903	0.000693981	0.0161242	0.0123729	TIGIT/TNFSF4/IL10	3
GO:0032655	BP	GO:0032655	regulation of interleukin-12 production	3/52	63/18903	0.000693981	0.0161242	0.0123729	TIGIT/TNFSF4/IL10	3
GO:1903038	BP	GO:1903038	negative regulation of leukocyte cell-cell adhesion	4/52	147/18903	0.000711242	0.016271	0.0124856	CTLA4/TIGIT/TNFSF4/IL10	4
GO:0048002	BP	GO:0048002	antigen processing and presentation of peptide antigen	3/52	64/18903	0.000726703	0.0163728	0.0125637	HLA-DQA2/CTSD/HLA-DMA	3
GO:0045064	BP	GO:0045064	T-helper 2 cell differentiation	2/52	15/18903	0.000761675	0.016656	0.012781	TNFSF4/BATF	2
GO:0045579	BP	GO:0045579	positive regulation of B cell differentiation	2/52	15/18903	0.000761675	0.016656	0.012781	CD27/IL10	2
GO:0050871	BP	GO:0050871	positive regulation of B cell activation	4/52	155/18903	0.00086693	0.0181991	0.0139651	CD27/TNFSF4/IL10/TRBC1	4
GO:0002399	BP	GO:0002399	MHC class II protein complex assembly	2/52	16/18903	0.000868954	0.0181991	0.0139651	HLA-DQA2/HLA-DMA	2
GO:0002503	BP	GO:0002503	peptide antigen assembly with MHC class II protein complex	2/52	16/18903	0.000868954	0.0181991	0.0139651	HLA-DQA2/HLA-DMA	2
GO:1903706	BP	GO:1903706	regulation of hemopoiesis	6/52	413/18903	0.000913314	0.0188625	0.0144742	CTLA4/CD27/TNFSF4/IL10/ZFP36L1/BATF	6
GO:0016445	BP	GO:0016445	somatic diversification of immunoglobulins	3/52	70/18903	0.000943753	0.0192241	0.0147517	TNFSF4/IL10/BATF	3
GO:0002562	BP	GO:0002562	somatic diversification of immune receptors via germline recombination within a single locus	3/52	71/18903	0.000983484	0.0194992	0.0149628	TNFSF4/IL10/BATF	3
GO:0016444	BP	GO:0016444	somatic cell DNA recombination	3/52	71/18903	0.000983484	0.0194992	0.0149628	TNFSF4/IL10/BATF	3
GO:0007076	BP	GO:0007076	mitotic chromosome condensation	2/52	19/18903	0.00123174	0.023316	0.0178916	TTN/SMC4	2
GO:0030889	BP	GO:0030889	negative regulation of B cell proliferation	2/52	19/18903	0.00123174	0.023316	0.0178916	CTLA4/IL10	2
GO:0032695	BP	GO:0032695	negative regulation of interleukin-12 production	2/52	19/18903	0.00123174	0.023316	0.0178916	TIGIT/IL10	2
GO:0002366	BP	GO:0002366	leukocyte activation involved in immune response	5/52	293/18903	0.00123871	0.023316	0.0178916	ITM2A/TNFSF4/IL10/CLNK/BATF	5
GO:0002263	BP	GO:0002263	cell activation involved in immune response	5/52	297/18903	0.00131532	0.0244486	0.0187607	ITM2A/TNFSF4/IL10/CLNK/BATF	5
GO:0002396	BP	GO:0002396	MHC protein complex assembly	2/52	20/18903	0.00136619	0.0247747	0.0190109	HLA-DQA2/HLA-DMA	2
GO:0002501	BP	GO:0002501	peptide antigen assembly with MHC protein complex	2/52	20/18903	0.00136619	0.0247747	0.0190109	HLA-DQA2/HLA-DMA	2
GO:0002200	BP	GO:0002200	somatic diversification of immune receptors	3/52	81/18903	0.00144001	0.0257988	0.0197968	TNFSF4/IL10/BATF	3
GO:0002706	BP	GO:0002706	regulation of lymphocyte mediated immunity	4/52	179/18903	0.00147676	0.0258347	0.0198243	TNFSF4/IL10/CLNK/KLRC1	4
GO:0045580	BP	GO:0045580	regulation of T cell differentiation	4/52	179/18903	0.00147676	0.0258347	0.0198243	CTLA4/CD27/TNFSF4/BATF	4
GO:0007162	BP	GO:0007162	negative regulation of cell adhesion	5/52	308/18903	0.00154411	0.0266987	0.0204873	CTLA4/TIGIT/RGCC/TNFSF4/IL10	5
GO:0002822	BP	GO:0002822	regulation of adaptive immune response based on somatic recombination of immune receptors built from immunoglobulin superfamily domains	4/52	182/18903	0.00156964	0.0268282	0.0205866	TNFSF4/IL10/KLRC1/BATF	4
GO:1902107	BP	GO:1902107	positive regulation of leukocyte differentiation	4/52	184/18903	0.00163377	0.0272968	0.0209462	CD27/TNFSF4/IL10/ZFP36L1	4
GO:1903708	BP	GO:1903708	positive regulation of hemopoiesis	4/52	184/18903	0.00163377	0.0272968	0.0209462	CD27/TNFSF4/IL10/ZFP36L1	4
GO:0060713	BP	GO:0060713	labyrinthine layer morphogenesis	2/52	22/18903	0.00165517	0.027347	0.0209848	IL10/ZFP36L1	2
GO:0050777	BP	GO:0050777	negative regulation of immune response	4/52	190/18903	0.00183709	0.0300193	0.0230354	CTLA4/TNFSF4/IL10/KLRC1	4
GO:0051051	BP	GO:0051051	negative regulation of transport	6/52	479/18903	0.00194685	0.0311741	0.0239215	GEM/TBC1D4/FABP5/CD200/MAOB/BAG3	6
GO:0140014	BP	GO:0140014	mitotic nuclear division	5/52	325/18903	0.00195372	0.0311741	0.0239215	TTN/RGCC/PTTG1/KIF20B/SMC4	5
GO:2001026	BP	GO:2001026	regulation of endothelial cell chemotaxis	2/52	24/18903	0.00197066	0.0311741	0.0239215	HSPB1/CXCL13	2
GO:0002819	BP	GO:0002819	regulation of adaptive immune response	4/52	198/18903	0.00213468	0.0334134	0.0256398	TNFSF4/IL10/KLRC1/BATF	4
GO:0060669	BP	GO:0060669	embryonic placenta morphogenesis	2/52	26/18903	0.00231238	0.0358178	0.0274848	IL10/ZFP36L1	2
GO:0032496	BP	GO:0032496	response to lipopolysaccharide	5/52	339/18903	0.00234676	0.0359756	0.027606	VCAM1/TNFSF4/IL10/MAOB/CXCL13	5
GO:0002285	BP	GO:0002285	lymphocyte activation involved in immune response	4/52	207/18903	0.00250758	0.0380487	0.0291967	ITM2A/TNFSF4/IL10/BATF	4
GO:0001773	BP	GO:0001773	myeloid dendritic cell activation	2/52	29/18903	0.00287351	0.0431607	0.0331194	IL10/BATF	2
GO:0042100	BP	GO:0042100	B cell proliferation	3/52	104/18903	0.00294003	0.0437182	0.0335473	CTLA4/CD70/IL10	3
GO:0002237	BP	GO:0002237	response to molecule of bacterial origin	5/52	360/18903	0.00304052	0.0447649	0.0343504	VCAM1/TNFSF4/IL10/MAOB/CXCL13	5
GO:0042102	BP	GO:0042102	positive regulation of T cell proliferation	3/52	106/18903	0.00310266	0.045232	0.0347088	VCAM1/CD70/TNFSF4	3
GO:0019882	BP	GO:0019882	antigen processing and presentation	3/52	108/18903	0.00327073	0.0464446	0.0356394	HLA-DQA2/CTSD/HLA-DMA	3
GO:0002313	BP	GO:0002313	mature B cell differentiation involved in immune response	2/52	31/18903	0.00327955	0.0464446	0.0356394	ITM2A/IL10	2
GO:0035767	BP	GO:0035767	endothelial cell chemotaxis	2/52	31/18903	0.00327955	0.0464446	0.0356394	HSPB1/CXCL13	2
GO:0001818	BP	GO:0001818	negative regulation of cytokine production	5/52	371/18903	0.00345803	0.0485102	0.0372244	TIGIT/RGCC/CD200/TNFSF4/IL10	5
GO:0023023	MF	GO:0023023	MHC protein complex binding	3/52	36/18432	0.000141589	0.0227958	0.0186301	HLA-DQA2/KLRC1/HLA-DMA	3

## Sheet: TRM_KEGG
	ID	Description	GeneRatio	BgRatio	pvalue	p.adjust	qvalue	geneID	Count
hsa04514	hsa04514	Cell adhesion molecules	45107	158/8586	1.45477e-05	0.000913176	0.000673971	1493/29851/201633/7412/3118/3108	6
hsa04672	hsa04672	Intestinal immune network for IgA production	45046	49/8586	2.30062e-05	0.000913176	0.000673971	29851/3586/3118/3108	4
hsa05320	hsa05320	Autoimmune thyroid disease	45046	53/8586	3.14888e-05	0.000913176	0.000673971	1493/3586/3118/3108	4
hsa05321	hsa05321	Inflammatory bowel disease	45046	65/8586	7.07165e-05	0.00153808	0.00113519	3586/3118/4094/3108	4
hsa05310	hsa05310	Asthma	45015	31/8586	0.00016199	0.00281862	0.00208029	3586/3118/3108	3
hsa05330	hsa05330	Allograft rejection	45015	38/8586	0.00029904	0.00433607	0.00320025	3586/3118/3108	3
hsa05332	hsa05332	Graft-versus-host disease	45015	42/8586	0.000403126	0.00501028	0.00369785	3118/3821/3108	3
hsa04060	hsa04060	Cytokine-cytokine receptor interaction	45107	297/8586	0.000479269	0.00521206	0.00384677	3604/939/970/7292/3586/10563	6
hsa05140	hsa05140	Leishmaniasis	45015	77/8586	0.00236563	0.021354	0.0157603	3586/3118/3108	3
hsa04612	hsa04612	Antigen processing and presentation	45015	78/8586	0.00245448	0.021354	0.0157603	3118/3821/3108	3
hsa05152	hsa05152	Tuberculosis	45046	180/8586	0.00334317	0.0264414	0.0195151	3586/3118/1509/3108	4
hsa04658	hsa04658	Th1 and Th2 cell differentiation	45015	92/8586	0.0039206	0.0270489	0.0199635	3118/4094/3108	3
hsa05323	hsa05323	Rheumatoid arthritis	45015	93/8586	0.00404179	0.0270489	0.0199635	1493/3118/3108	3
hsa05150	hsa05150	Staphylococcus aureus infection	45015	96/8586	0.00441902	0.0274611	0.0202677	3586/3118/3108	3
hsa05145	hsa05145	Toxoplasmosis	45015	111/8586	0.0066232	0.0384146	0.028352	3586/3118/3108	3
hsa05143	hsa05143	African trypanosomiasis	2/30	37/8586	0.0072858	0.0396166	0.0292391	7412/3586	2
hsa04660	hsa04660	T cell receptor signaling pathway	45015	121/8586	0.00839972	0.0429868	0.0317265	1493/29851/3586	3
hsa04940	hsa04940	Type I diabetes mellitus	2/30	43/8586	0.00975121	0.0471309	0.034785	3118/3108	2
