# Supplementary material for: Single cell RNA-sequencing delineates CD8+ tissue resident memory T cells maintaining rejection in liver transplantation
Source: Theranostics. 2024 Aug 12;14(12):4844–60. doi: 10.7150/thno.96928 (PMC11373625; doi:10.7150/thno.96928)
Supplement: Supplementary file 5 — Supplementary table 4 GO KEGG. [file thnov14p4844s5.xlsx]

## Sheet: Table S4_ego_all
	ONTOLOGY	ID	Description	GeneRatio	BgRatio	pvalue	p.adjust	qvalue	geneID	Count
GO:0007159	BP	GO:0007159	leukocyte cell-cell adhesion	36/210	414/18903	5.55376e-22	1.70112e-18	1.19318e-18	CD86/LAPTM5/IRF1/LILRB2/TNFSF13B/HAVCR2/ITGB2/HLA-DMA/HLA-DMB/PTPRC/LILRB4/CORO1A/RAC2/DOCK8/ITGA4/HLA-DRB1/CD74/CD27/IL18/LCK/IL23A/HLA-DQA1/IDO1/IFNG/LGALS3/GPNMB/SELL/HLA-DOA/CCL5/RASGRP1/CD83/S100A9/CCL2/CCL19/HLA-DQB1/HLA-DRB5	36
GO:0002460	BP	GO:0002460	adaptive immune response based on somatic recombination of immune receptors built from immunoglobulin superfamily domains	34/210	375/18903	2.27932e-21	3.49078e-18	2.44847e-18	FCGR1A/C1QB/TAP2/CSF2RB/IL18BP/TNFSF13B/FCER1G/TLR8/HAVCR2/FCGR3A/HLA-DMA/HLA-DMB/CTSC/CLEC7A/C1QC/PTPRC/LILRB4/HLA-F/KLHL6/HLA-DRB1/C1QA/CD8A/CD74/CD27/IL18/IL23A/HLA-DQA1/TREM2/HLA-DOA/RSAD2/CCL19/HLA-DQB1/CXCL13/HLA-DRB5	34
GO:0002449	BP	GO:0002449	lymphocyte mediated immunity	33/210	367/18903	1.20697e-20	1.03371e-17	7.25057e-18	FCGR1A/C1QB/TAP2/CSF2RB/FCER1G/TLR8/HAVCR2/FCGR3A/HLA-DMA/HLA-DMB/CTSC/C1QC/PTPRC/LILRB4/HLA-F/CORO1A/SLAMF7/HLA-DRB1/C1QA/CD8A/CD74/CD27/IL18/IL23A/GZMB/HLA-DQA1/CD2/TREM2/HLA-DOA/RASGRP1/RSAD2/HLA-DQB1/HLA-DRB5	33
GO:0001819	BP	GO:0001819	positive regulation of cytokine production	37/210	486/18903	1.34993e-20	1.03371e-17	7.25057e-18	CD86/STAT1/LAPTM5/NLRC4/GBP5/IRF1/LILRB2/FCER1G/TLR8/HAVCR2/FCGR3A/TLR2/CLEC7A/AIM2/PTPRC/HLA-F/C3AR1/CD74/IL18/IL23A/PTGER4/IDO1/FCN1/ITK/CD2/IFNG/OAS2/MNDA/TREM2/OAS1/ISG15/RASGRP1/CD83/RSAD2/SAA1/CCL19/CHI3L1	37
GO:0002443	BP	GO:0002443	leukocyte mediated immunity	36/210	463/18903	2.35597e-20	1.06498e-17	7.46989e-18	FCGR1A/C1QB/TAP2/CSF2RB/FCER1G/TLR8/HAVCR2/ITGB2/FCGR3A/HLA-DMA/HLA-DMB/CTSC/CLEC7A/C1QC/PTPRC/LILRB4/HLA-F/CORO1A/SLAMF7/RAC2/HLA-DRB1/C1QA/CD8A/CD74/CD27/IL18/IL23A/GZMB/HLA-DQA1/CD2/TREM2/HLA-DOA/RASGRP1/RSAD2/HLA-DQB1/HLA-DRB5	36
GO:0050863	BP	GO:0050863	regulation of T cell activation	33/210	376/18903	2.56173e-20	1.06498e-17	7.46989e-18	CD86/LAPTM5/IRF1/LILRB2/TNFSF13B/HAVCR2/HLA-DMA/HLA-DMB/PTPRC/LILRB4/CORO1A/RAC2/DOCK8/HLA-DRB1/CD74/CD27/IL18/LCK/IL23A/HLA-DQA1/IDO1/CD2/IFNG/LGALS3/GPNMB/HLA-DOA/CCL5/RASGRP1/CD83/CCL2/CCL19/HLA-DQB1/HLA-DRB5	33
GO:0019221	BP	GO:0019221	cytokine-mediated signaling pathway	37/210	496/18903	2.69442e-20	1.06498e-17	7.46989e-18	CXCL11/STAT1/LAPTM5/IRF1/LILRB2/CSF2RB/TNFSF13B/FCER1G/AIM2/CXCR6/PTPRC/SAMHD1/NLRC5/LILRB4/CCR5/CXCL10/TRAF5/CD74/CCRL2/IL18/CXCL9/CCL8/BIRC3/CARD16/IFNG/OAS2/CCL18/TREM2/OAS1/CCL5/MX1/ISG15/CCL20/CCL2/CCL19/CXCR4/CXCL13	37
GO:1903037	BP	GO:1903037	regulation of leukocyte cell-cell adhesion	33/210	377/18903	2.78154e-20	1.06498e-17	7.46989e-18	CD86/LAPTM5/IRF1/LILRB2/TNFSF13B/HAVCR2/ITGB2/HLA-DMA/HLA-DMB/PTPRC/LILRB4/CORO1A/DOCK8/ITGA4/HLA-DRB1/CD74/CD27/IL18/LCK/IL23A/HLA-DQA1/IDO1/IFNG/LGALS3/GPNMB/HLA-DOA/CCL5/RASGRP1/CD83/CCL2/CCL19/HLA-DQB1/HLA-DRB5	33
GO:0002478	BP	GO:0002478	antigen processing and presentation of exogenous peptide antigen	15/210	40/18903	9.21095e-20	3.13479e-17	2.19878e-17	FCGR1A/TAP1/CTSS/IFI30/TAP2/FCER1G/HLA-DMA/HLA-DMB/HLA-F/HLA-DRB1/CD74/HLA-DQA1/HLA-DOA/HLA-DQB1/HLA-DRB5	15
GO:0050867	BP	GO:0050867	positive regulation of cell activation	35/210	467/18903	2.73719e-19	8.01635e-17	5.62275e-17	CD38/CD86/LILRB2/TNFSF13B/HAVCR2/ITGB2/FCGR3A/HLA-DMA/HLA-DMB/CTSC/CLEC7A/PLEK/PTPRC/LILRB4/HLA-F/CORO1A/DOCK8/HLA-DRB1/CD74/CD27/IL18/LCK/IL23A/HLA-DQA1/CD2/IFNG/TREM2/HLA-DOA/CCL5/RASGRP1/CD83/CCL2/CCL19/HLA-DQB1/HLA-DRB5	35
GO:0022409	BP	GO:0022409	positive regulation of cell-cell adhesion	30/210	322/18903	2.87887e-19	8.01635e-17	5.62275e-17	CD86/LILRB2/TNFSF13B/HAVCR2/ITGB2/HLA-DMA/HLA-DMB/PTPRC/LILRB4/CORO1A/DOCK8/ITGA4/HLA-DRB1/EMILIN2/CD74/CD27/IL18/LCK/IL23A/HLA-DQA1/IFNG/HLA-DOA/CCL5/RASGRP1/CD83/CCL2/CCL19/HLA-DQB1/CXCL13/HLA-DRB5	30
GO:1903039	BP	GO:1903039	positive regulation of leukocyte cell-cell adhesion	28/210	275/18903	4.57809e-19	1.16856e-16	8.1964e-17	CD86/LILRB2/TNFSF13B/HAVCR2/ITGB2/HLA-DMA/HLA-DMB/PTPRC/LILRB4/CORO1A/DOCK8/ITGA4/HLA-DRB1/CD74/CD27/IL18/LCK/IL23A/HLA-DQA1/IFNG/HLA-DOA/CCL5/RASGRP1/CD83/CCL2/CCL19/HLA-DQB1/HLA-DRB5	28
GO:0002696	BP	GO:0002696	positive regulation of leukocyte activation	34/210	450/18903	7.29691e-19	1.71926e-16	1.20591e-16	CD38/CD86/LILRB2/TNFSF13B/HAVCR2/ITGB2/FCGR3A/HLA-DMA/HLA-DMB/CTSC/CLEC7A/PTPRC/LILRB4/HLA-F/CORO1A/DOCK8/HLA-DRB1/CD74/CD27/IL18/LCK/IL23A/HLA-DQA1/CD2/IFNG/TREM2/HLA-DOA/CCL5/RASGRP1/CD83/CCL2/CCL19/HLA-DQB1/HLA-DRB5	34
GO:0022407	BP	GO:0022407	regulation of cell-cell adhesion	35/210	490/18903	1.26795e-18	2.7741e-16	1.94578e-16	CD86/LAPTM5/IRF1/LILRB2/TNFSF13B/HAVCR2/ITGB2/HLA-DMA/HLA-DMB/PTPRC/LILRB4/CORO1A/DOCK8/ITGA4/HLA-DRB1/EMILIN2/CD74/CD27/IL18/LCK/IL23A/HLA-DQA1/IDO1/IFNG/LGALS3/GPNMB/HLA-DOA/CCL5/RASGRP1/CD83/CCL2/CCL19/HLA-DQB1/CXCL13/HLA-DRB5	35
GO:0019884	BP	GO:0019884	antigen processing and presentation of exogenous antigen	15/210	49/18903	3.30535e-18	6.74953e-16	4.7342e-16	FCGR1A/TAP1/CTSS/IFI30/TAP2/FCER1G/HLA-DMA/HLA-DMB/HLA-F/HLA-DRB1/CD74/HLA-DQA1/HLA-DOA/HLA-DQB1/HLA-DRB5	15
GO:0050870	BP	GO:0050870	positive regulation of T cell activation	26/210	251/18903	5.92026e-18	1.11782e-15	7.84052e-16	CD86/LILRB2/TNFSF13B/HAVCR2/HLA-DMA/HLA-DMB/PTPRC/LILRB4/CORO1A/DOCK8/HLA-DRB1/CD74/CD27/IL18/LCK/IL23A/HLA-DQA1/IFNG/HLA-DOA/CCL5/RASGRP1/CD83/CCL2/CCL19/HLA-DQB1/HLA-DRB5	26
GO:0030593	BP	GO:0030593	neutrophil chemotaxis	19/210	106/18903	6.20404e-18	1.11782e-15	7.84052e-16	CXCL11/FCER1G/ITGB2/RAC2/CXCL10/C3AR1/CD74/CXCL9/IL23A/CCL8/LGALS3/CCL18/CCL5/S100A9/CCL20/CCL2/SAA1/CCL19/CXCL13	19
GO:0019882	BP	GO:0019882	antigen processing and presentation	19/210	108/18903	8.97852e-18	1.48924e-15	1.04457e-15	FCGR1A/TAP1/CTSS/IFI30/TAP2/LILRB2/FCER1G/HLA-DMA/HLA-DMB/HLA-F/HLA-DRB1/CD8A/CD74/HLA-DQA1/TREM2/HLA-DOA/CCL19/HLA-DQB1/HLA-DRB5	19
GO:0048002	BP	GO:0048002	antigen processing and presentation of peptide antigen	16/210	64/18903	9.23785e-18	1.48924e-15	1.04457e-15	FCGR1A/TAP1/CTSS/IFI30/TAP2/FCER1G/HLA-DMA/HLA-DMB/HLA-F/HLA-DRB1/CD74/HLA-DQA1/TREM2/HLA-DOA/HLA-DQB1/HLA-DRB5	16
GO:0070661	BP	GO:0070661	leukocyte proliferation	29/210	348/18903	2.47409e-17	3.78907e-15	2.65769e-15	CD38/CD86/IRF1/LILRB2/CSF2RB/TNFSF13B/HAVCR2/FCGR3A/HLA-DMB/PTPRC/LILRB4/CORO1A/DOCK2/RAC2/DOCK8/HLA-DRB1/CD74/IL18/IL23A/CCL8/HELLS/IDO1/LGALS3/GPNMB/MNDA/TREM2/CCL5/RASGRP1/CCL19	29
GO:0030098	BP	GO:0030098	lymphocyte differentiation	31/210	419/18903	5.32666e-17	7.76932e-15	5.44948e-15	CD86/IRF1/LILRB2/TNFSF13B/FCER1G/PTPRC/LILRB4/DOCK2/EZH2/ITGA4/HLA-DRB1/CD8A/DOCK11/CD74/CD27/IL18/LCK/IL23A/PTGER4/ITK/CD2/IFNG/CD3D/GPR18/HLA-DOA/ITM2A/RASGRP1/THEMIS/CD83/RSAD2/CCL19	31
GO:0050900	BP	GO:0050900	leukocyte migration	30/210	398/18903	1.06774e-16	1.48659e-14	1.04271e-14	CXCL11/FCER1G/ITGB2/CORO1A/RAC2/DOCK8/CCR5/ITGA4/CXCL10/C3AR1/CD74/CXCL9/LCK/IL23A/CCL8/PTGER4/LGALS3/GPR18/SELL/PLA2G7/CCL18/TREM2/CCL5/S100A9/CCL20/CCL2/SAA1/CCL19/CXCR4/CXCL13	30
GO:0032103	BP	GO:0032103	positive regulation of response to external stimulus	32/210	464/18903	1.21784e-16	1.56326e-14	1.09649e-14	FCGR1A/NLRC4/GBP5/TLR8/HAVCR2/TLR2/CTSC/CLEC7A/AIM2/NLRC5/HLA-F/RAC2/EMILIN2/CXCL10/C3AR1/CD74/IL18/IL23A/PTGER4/IDO1/FCN1/IFNG/MNDA/PLA2G7/TREM2/CCL5/RASGRP1/S100A9/CCL19/CXCR4/CXCL13/PLA2G2A	32
GO:0051251	BP	GO:0051251	positive regulation of lymphocyte activation	30/210	400/18903	1.22489e-16	1.56326e-14	1.09649e-14	CD38/CD86/LILRB2/TNFSF13B/HAVCR2/FCGR3A/HLA-DMA/HLA-DMB/CLEC7A/PTPRC/LILRB4/HLA-F/CORO1A/DOCK8/HLA-DRB1/CD74/CD27/IL18/LCK/IL23A/HLA-DQA1/IFNG/HLA-DOA/CCL5/RASGRP1/CD83/CCL2/CCL19/HLA-DQB1/HLA-DRB5	30
GO:1903131	BP	GO:1903131	mononuclear cell differentiation	32/210	473/18903	2.11465e-16	2.59087e-14	1.81726e-14	CD86/IRF1/LILRB2/TNFSF13B/FCER1G/PTPRC/LILRB4/DOCK2/EZH2/ITGA4/HLA-DRB1/CD8A/DOCK11/CD74/CD27/IL18/LCK/IL23A/PTGER4/ITK/CD2/IFNG/CD3D/GPR18/TREM2/HLA-DOA/ITM2A/RASGRP1/THEMIS/CD83/RSAD2/CCL19	32
GO:0009615	BP	GO:0009615	response to virus	30/210	409/18903	2.24969e-16	2.65031e-14	1.85895e-14	GBP1/STAT1/IRF1/TLR8/TLR2/ISG20/AIM2/PTPRC/SAMHD1/NLRC5/APOBEC3G/CXCL10/CXCL9/APOBEC3B/IL23A/IFIT3/RNASE6/CCL8/BIRC3/IFNG/OAS2/STMN1/OAS1/CCL5/MX1/ISG15/RSAD2/IFI6/CCL19/CXCR4	30
GO:0030595	BP	GO:0030595	leukocyte chemotaxis	24/210	240/18903	2.69443e-16	3.05668e-14	2.14399e-14	CXCL11/FCER1G/ITGB2/CORO1A/RAC2/CCR5/CXCL10/C3AR1/CD74/CXCL9/IL23A/CCL8/LGALS3/GPR18/PLA2G7/CCL18/CCL5/S100A9/CCL20/CCL2/SAA1/CCL19/CXCR4/CXCL13	24
GO:0071621	BP	GO:0071621	granulocyte chemotaxis	19/210	130/18903	3.3172e-16	3.50365e-14	2.4575e-14	CXCL11/FCER1G/ITGB2/RAC2/CXCL10/C3AR1/CD74/CXCL9/IL23A/CCL8/LGALS3/CCL18/CCL5/S100A9/CCL20/CCL2/SAA1/CCL19/CXCL13	19
GO:1990266	BP	GO:1990266	neutrophil migration	19/210	130/18903	3.3172e-16	3.50365e-14	2.4575e-14	CXCL11/FCER1G/ITGB2/RAC2/CXCL10/C3AR1/CD74/CXCL9/IL23A/CCL8/LGALS3/CCL18/CCL5/S100A9/CCL20/CCL2/SAA1/CCL19/CXCL13	19
GO:0030217	BP	GO:0030217	T cell differentiation	26/210	296/18903	3.46462e-16	3.53738e-14	2.48115e-14	CD86/IRF1/LILRB2/FCER1G/PTPRC/LILRB4/DOCK2/HLA-DRB1/CD8A/CD74/CD27/IL18/LCK/IL23A/PTGER4/ITK/CD2/IFNG/CD3D/GPR18/HLA-DOA/RASGRP1/THEMIS/CD83/RSAD2/CCL19	26
GO:0046651	BP	GO:0046651	lymphocyte proliferation	26/210	305/18903	7.17055e-16	7.08496e-14	4.96947e-14	CD38/CD86/IRF1/LILRB2/TNFSF13B/HAVCR2/FCGR3A/HLA-DMB/PTPRC/LILRB4/CORO1A/DOCK2/RAC2/DOCK8/HLA-DRB1/CD74/IL18/IL23A/HELLS/IDO1/LGALS3/GPNMB/MNDA/CCL5/RASGRP1/CCL19	26
GO:0097530	BP	GO:0097530	granulocyte migration	20/210	158/18903	9.46458e-16	9.05938e-14	6.35434e-14	CXCL11/FCER1G/ITGB2/RAC2/CXCL10/C3AR1/CD74/CXCL9/IL23A/CCL8/PTGER4/LGALS3/CCL18/CCL5/S100A9/CCL20/CCL2/SAA1/CCL19/CXCL13	20
GO:0002495	BP	GO:0002495	antigen processing and presentation of peptide antigen via MHC class II	12/210	34/18903	1.14e-15	1.05813e-13	7.42184e-14	CTSS/IFI30/FCER1G/HLA-DMA/HLA-DMB/HLA-DRB1/CD74/HLA-DQA1/TREM2/HLA-DOA/HLA-DQB1/HLA-DRB5	12
GO:0032943	BP	GO:0032943	mononuclear cell proliferation	26/210	312/18903	1.24108e-15	1.11807e-13	7.84223e-14	CD38/CD86/IRF1/LILRB2/TNFSF13B/HAVCR2/FCGR3A/HLA-DMB/PTPRC/LILRB4/CORO1A/DOCK2/RAC2/DOCK8/HLA-DRB1/CD74/IL18/IL23A/HELLS/IDO1/LGALS3/GPNMB/MNDA/CCL5/RASGRP1/CCL19	26
GO:0060326	BP	GO:0060326	cell chemotaxis	26/210	319/18903	2.11767e-15	1.85326e-13	1.2999e-13	CXCL11/FCER1G/ITGB2/CXCR6/CORO1A/RAC2/CCR5/CXCL10/C3AR1/CD74/CCRL2/CXCL9/IL23A/CCL8/LGALS3/GPR18/PLA2G7/CCL18/CCL5/S100A9/CCL20/CCL2/SAA1/CCL19/CXCR4/CXCL13	26
GO:0002504	BP	GO:0002504	antigen processing and presentation of peptide or polysaccharide antigen via MHC class II	12/210	36/18903	2.55209e-15	2.1714e-13	1.52304e-13	CTSS/IFI30/FCER1G/HLA-DMA/HLA-DMB/HLA-DRB1/CD74/HLA-DQA1/TREM2/HLA-DOA/HLA-DQB1/HLA-DRB5	12
GO:0045785	BP	GO:0045785	positive regulation of cell adhesion	31/210	484/18903	2.95585e-15	2.44696e-13	1.71633e-13	CD86/LILRB2/TNFSF13B/HAVCR2/ITGB2/HLA-DMA/HLA-DMB/PTPRC/LILRB4/CORO1A/DOCK8/ITGA4/HLA-DRB1/EMILIN2/CD74/CD27/IL18/LCK/IL23A/HLA-DQA1/IFNG/HLA-DOA/CCL5/RASGRP1/CD83/CCL2/SAA1/CCL19/HLA-DQB1/CXCL13/HLA-DRB5	31
GO:0070663	BP	GO:0070663	regulation of leukocyte proliferation	24/210	269/18903	3.59942e-15	2.90132e-13	2.03502e-13	CD38/CD86/IRF1/LILRB2/CSF2RB/TNFSF13B/HAVCR2/FCGR3A/HLA-DMB/PTPRC/LILRB4/CORO1A/RAC2/HLA-DRB1/CD74/IL18/IL23A/CCL8/IDO1/LGALS3/GPNMB/MNDA/CCL5/CCL19	24
GO:0051607	BP	GO:0051607	defense response to virus	25/210	304/18903	6.17621e-15	4.8507e-13	3.40233e-13	GBP1/STAT1/IRF1/TLR8/TLR2/ISG20/AIM2/PTPRC/SAMHD1/NLRC5/APOBEC3G/CXCL10/CXCL9/APOBEC3B/IL23A/IFIT3/RNASE6/BIRC3/IFNG/OAS2/OAS1/MX1/ISG15/RSAD2/IFI6	25
GO:0140546	BP	GO:0140546	defense response to symbiont	25/210	305/18903	6.66363e-15	5.10268e-13	3.57907e-13	GBP1/STAT1/IRF1/TLR8/TLR2/ISG20/AIM2/PTPRC/SAMHD1/NLRC5/APOBEC3G/CXCL10/CXCL9/APOBEC3B/IL23A/IFIT3/RNASE6/BIRC3/IFNG/OAS2/OAS1/MX1/ISG15/RSAD2/IFI6	25
GO:0031349	BP	GO:0031349	positive regulation of defense response	25/210	307/18903	7.75014e-15	5.78992e-13	4.06111e-13	FCGR1A/NLRC4/GBP5/TLR8/HAVCR2/TLR2/CTSC/CLEC7A/AIM2/NLRC5/HLA-F/EMILIN2/IL18/IL23A/PTGER4/IDO1/FCN1/IFNG/MNDA/PLA2G7/TREM2/CCL5/RASGRP1/S100A9/PLA2G2A	25
GO:0019886	BP	GO:0019886	antigen processing and presentation of exogenous peptide antigen via MHC class II	11/210	30/18903	1.11048e-14	8.09858e-13	5.68043e-13	CTSS/IFI30/FCER1G/HLA-DMA/HLA-DMB/HLA-DRB1/CD74/HLA-DQA1/HLA-DOA/HLA-DQB1/HLA-DRB5	11
GO:1990868	BP	GO:1990868	response to chemokine	16/210	98/18903	1.28773e-14	8.96433e-13	6.28768e-13	CXCL11/CXCR6/DOCK8/CCR5/CXCL10/CCRL2/CXCL9/CCL8/CCL18/TREM2/CCL5/CCL20/CCL2/CCL19/CXCR4/CXCL13	16
GO:1990869	BP	GO:1990869	cellular response to chemokine	16/210	98/18903	1.28773e-14	8.96433e-13	6.28768e-13	CXCL11/CXCR6/DOCK8/CCR5/CXCL10/CCRL2/CXCL9/CCL8/CCL18/TREM2/CCL5/CCL20/CCL2/CCL19/CXCR4/CXCL13	16
GO:0002366	BP	GO:0002366	leukocyte activation involved in immune response	24/210	293/18903	2.43081e-14	1.65457e-12	1.16054e-12	CD86/LCP1/FCER1G/HAVCR2/ITGB2/FCGR3A/HLA-DMB/PTPRC/HLA-F/CORO1A/DOCK2/RAC2/HLA-DRB1/DOCK11/CD74/IL18/IL23A/PTGER4/IFNG/LGALS3/TREM2/ITM2A/RASGRP1/CCL19	24
GO:0042098	BP	GO:0042098	T cell proliferation	21/210	212/18903	2.60885e-14	1.73716e-12	1.21846e-12	CD86/IRF1/LILRB2/TNFSF13B/HAVCR2/HLA-DMB/PTPRC/LILRB4/CORO1A/DOCK2/RAC2/DOCK8/HLA-DRB1/IL18/IL23A/IDO1/LGALS3/GPNMB/CCL5/RASGRP1/CCL19	21
GO:0050670	BP	GO:0050670	regulation of lymphocyte proliferation	22/210	239/18903	2.82897e-14	1.84364e-12	1.29315e-12	CD38/CD86/IRF1/LILRB2/TNFSF13B/HAVCR2/FCGR3A/HLA-DMB/PTPRC/LILRB4/CORO1A/RAC2/HLA-DRB1/CD74/IL18/IL23A/IDO1/LGALS3/GPNMB/MNDA/CCL5/CCL19	22
GO:0002263	BP	GO:0002263	cell activation involved in immune response	24/210	297/18903	3.28279e-14	2.09483e-12	1.46934e-12	CD86/LCP1/FCER1G/HAVCR2/ITGB2/FCGR3A/HLA-DMB/PTPRC/HLA-F/CORO1A/DOCK2/RAC2/HLA-DRB1/DOCK11/CD74/IL18/IL23A/PTGER4/IFNG/LGALS3/TREM2/ITM2A/RASGRP1/CCL19	24
GO:0097529	BP	GO:0097529	myeloid leukocyte migration	22/210	242/18903	3.66265e-14	2.28953e-12	1.6059e-12	CXCL11/FCER1G/ITGB2/RAC2/CXCL10/C3AR1/CD74/CXCL9/IL23A/CCL8/PTGER4/LGALS3/PLA2G7/CCL18/TREM2/CCL5/S100A9/CCL20/CCL2/SAA1/CCL19/CXCL13	22
GO:0032944	BP	GO:0032944	regulation of mononuclear cell proliferation	22/210	243/18903	3.98864e-14	2.44344e-12	1.71386e-12	CD38/CD86/IRF1/LILRB2/TNFSF13B/HAVCR2/FCGR3A/HLA-DMB/PTPRC/LILRB4/CORO1A/RAC2/HLA-DRB1/CD74/IL18/IL23A/IDO1/LGALS3/GPNMB/MNDA/CCL5/CCL19	22
GO:0002253	BP	GO:0002253	activation of immune response	27/210	397/18903	5.02005e-14	3.01498e-12	2.11474e-12	GBP1/CD38/LAPTM5/NLRC4/C1QB/FCER1G/CLEC7A/AIM2/C1QC/PTPRC/LILRB4/KLHL6/HLA-DRB1/C1QA/CD8A/C3AR1/LCK/FPR1/FPR3/FCN1/ITK/CD3D/LGALS3/MNDA/TREM2/THEMIS/HLA-DQB1	27
GO:0070098	BP	GO:0070098	chemokine-mediated signaling pathway	15/210	90/18903	6.44653e-14	3.79725e-12	2.66343e-12	CXCL11/CXCR6/CCR5/CXCL10/CCRL2/CXCL9/CCL8/CCL18/TREM2/CCL5/CCL20/CCL2/CCL19/CXCR4/CXCL13	15
GO:0002768	BP	GO:0002768	immune response-regulating cell surface receptor signaling pathway	24/210	341/18903	6.72314e-13	3.88547e-11	2.72531e-11	FCGR1A/GBP1/CD38/LAPTM5/LILRB2/FCER1G/FCGR3A/CLEC7A/PTPRC/LILRB4/KLHL6/HLA-DRB1/CD8A/C3AR1/LCK/FPR1/FPR3/FCN1/ITK/CD3D/LGALS3/MNDA/THEMIS/HLA-DQB1	24
GO:0002285	BP	GO:0002285	lymphocyte activation involved in immune response	19/210	207/18903	1.84396e-12	1.04594e-10	7.33631e-11	CD86/LCP1/FCER1G/HAVCR2/FCGR3A/HLA-DMB/PTPRC/HLA-F/CORO1A/HLA-DRB1/DOCK11/CD74/IL18/IL23A/PTGER4/IFNG/LGALS3/ITM2A/CCL19	19
GO:0042129	BP	GO:0042129	regulation of T cell proliferation	18/210	182/18903	2.02913e-12	1.13004e-10	7.92621e-11	CD86/IRF1/LILRB2/TNFSF13B/HAVCR2/HLA-DMB/PTPRC/LILRB4/CORO1A/RAC2/HLA-DRB1/IL18/IL23A/IDO1/LGALS3/GPNMB/CCL5/CCL19	18
GO:0002831	BP	GO:0002831	regulation of response to biotic stimulus	24/210	361/18903	2.28336e-12	1.24892e-10	8.76003e-11	STAT1/NLRC4/GBP5/IRF1/TLR8/HAVCR2/CLEC7A/AIM2/SAMHD1/NLRC5/HLA-F/APOBEC3G/HLA-DRB1/EMILIN2/IL23A/BIRC3/FCN1/CARD16/MNDA/TREM2/OAS1/CCL5/ISG15/RASGRP1	24
GO:0016064	BP	GO:0016064	immunoglobulin mediated immune response	19/210	215/18903	3.62354e-12	1.94718e-10	1.36577e-10	FCGR1A/C1QB/CSF2RB/FCER1G/TLR8/FCGR3A/HLA-DMA/HLA-DMB/C1QC/PTPRC/HLA-DRB1/C1QA/CD74/CD27/HLA-DQA1/TREM2/HLA-DOA/HLA-DQB1/HLA-DRB5	19
GO:0001906	BP	GO:0001906	cell killing	18/210	189/18903	3.86588e-12	2.04158e-10	1.43199e-10	FCGR1A/TAP2/HAVCR2/FCGR3A/CTSC/CLEC7A/PTPRC/HLA-F/CORO1A/SLAMF7/HLA-DRB1/IL18/IL23A/GZMB/CD2/IFNG/LYZ/RASGRP1	18
GO:0019724	BP	GO:0019724	B cell mediated immunity	19/210	218/18903	4.63319e-12	2.40533e-10	1.68713e-10	FCGR1A/C1QB/CSF2RB/FCER1G/TLR8/FCGR3A/HLA-DMA/HLA-DMB/C1QC/PTPRC/HLA-DRB1/C1QA/CD74/CD27/HLA-DQA1/TREM2/HLA-DOA/HLA-DQB1/HLA-DRB5	19
GO:0002683	BP	GO:0002683	negative regulation of immune system process	26/210	449/18903	6.03322e-12	3.07996e-10	2.16032e-10	GBP1/CD86/LAPTM5/SAMSN1/IRF1/LILRB2/HAVCR2/C1QC/PTPRC/SAMHD1/NLRC5/LILRB4/HLA-F/HLA-DRB1/CD74/PTGER4/IDO1/LGALS3/GPR18/GPNMB/MNDA/TREM2/HLA-DOA/OAS1/ISG15/CCL2	26
GO:0002687	BP	GO:0002687	positive regulation of leukocyte migration	16/210	148/18903	9.12637e-12	4.58263e-10	3.21431e-10	CORO1A/RAC2/DOCK8/ITGA4/CXCL10/C3AR1/CD74/IL23A/CCL8/LGALS3/PLA2G7/TREM2/CCL5/CCL20/CCL19/CXCL13	16
GO:0002685	BP	GO:0002685	regulation of leukocyte migration	19/210	231/18903	1.28633e-11	6.35491e-10	4.4574e-10	CORO1A/RAC2/DOCK8/ITGA4/CXCL10/C3AR1/CD74/IL23A/CCL8/PTGER4/LGALS3/GPR18/PLA2G7/TREM2/CCL5/CCL20/CCL2/CCL19/CXCL13	19
GO:0002699	BP	GO:0002699	positive regulation of immune effector process	20/210	261/18903	1.32956e-11	6.46418e-10	4.53404e-10	FCGR1A/CD86/LAPTM5/TAP2/ITGB2/HLA-DMB/CLEC7A/PTPRC/HLA-F/RAC2/HLA-DRB1/CD74/IL18/IL23A/FCN1/IFNG/TREM2/RASGRP1/RSAD2/CCL19	20
GO:0071674	BP	GO:0071674	mononuclear cell migration	18/210	206/18903	1.65836e-11	7.93679e-10	5.56695e-10	CXCL11/CORO1A/DOCK8/CCR5/ITGA4/CXCL10/C3AR1/CCL8/LGALS3/PLA2G7/CCL18/CCL5/CCL20/CCL2/SAA1/CCL19/CXCR4/CXCL13	18
GO:0002274	BP	GO:0002274	myeloid leukocyte activation	19/210	237/18903	2.0149e-11	9.49484e-10	6.65978e-10	FCER1G/HAVCR2/ITGB2/FCGR3A/TLR2/CTSC/PTPRC/LILRB4/DOCK2/RAC2/C1QA/CD74/IL18/CD2/IFNG/TREM2/CCL5/RASGRP1/PLA2G2A	19
GO:0001909	BP	GO:0001909	leukocyte mediated cytotoxicity	15/210	134/18903	2.50765e-11	1.16378e-09	8.16286e-10	FCGR1A/TAP2/HAVCR2/FCGR3A/CTSC/PTPRC/HLA-F/CORO1A/SLAMF7/HLA-DRB1/IL18/IL23A/GZMB/CD2/RASGRP1	15
GO:0050792	BP	GO:0050792	regulation of viral process	16/210	162/18903	3.64591e-11	1.66678e-09	1.1691e-09	STAT1/ISG20/APOBEC3G/TOP2A/HLA-DRB1/CD74/APOBEC3B/FCN1/OAS2/OAS1/CCL5/LAMP3/MX1/ISG15/RSAD2/CXCR4	16
GO:0071706	BP	GO:0071706	tumor necrosis factor superfamily cytokine production	17/210	189/18903	3.90919e-11	1.73534e-09	1.21719e-09	CD86/HAVCR2/FCGR3A/TLR2/CLEC7A/PTPRC/LILRB4/IL23A/CD2/IFNG/OAS2/GPR18/GPNMB/TREM2/OAS1/RASGRP1/CCL19	17
GO:1903555	BP	GO:1903555	regulation of tumor necrosis factor superfamily cytokine production	17/210	189/18903	3.90919e-11	1.73534e-09	1.21719e-09	CD86/HAVCR2/FCGR3A/TLR2/CLEC7A/PTPRC/LILRB4/IL23A/CD2/IFNG/OAS2/GPR18/GPNMB/TREM2/OAS1/RASGRP1/CCL19	17
GO:0002697	BP	GO:0002697	regulation of immune effector process	23/210	379/18903	4.27498e-11	1.87061e-09	1.31206e-09	FCGR1A/CD86/LAPTM5/TAP2/HAVCR2/ITGB2/HLA-DMB/CLEC7A/PTPRC/LILRB4/HLA-F/RAC2/HLA-DRB1/CD74/IL18/IL23A/FCN1/IFNG/LGALS3/TREM2/RASGRP1/RSAD2/CCL19	23
GO:0002429	BP	GO:0002429	immune response-activating cell surface receptor signaling pathway	21/210	312/18903	4.64167e-11	1.97464e-09	1.38503e-09	GBP1/CD38/LAPTM5/FCER1G/CLEC7A/PTPRC/LILRB4/KLHL6/HLA-DRB1/CD8A/C3AR1/LCK/FPR1/FPR3/FCN1/ITK/CD3D/LGALS3/MNDA/THEMIS/HLA-DQB1	21
GO:0002757	BP	GO:0002757	immune response-activating signal transduction	21/210	312/18903	4.64167e-11	1.97464e-09	1.38503e-09	GBP1/CD38/LAPTM5/FCER1G/CLEC7A/PTPRC/LILRB4/KLHL6/HLA-DRB1/CD8A/C3AR1/LCK/FPR1/FPR3/FCN1/ITK/CD3D/LGALS3/MNDA/THEMIS/HLA-DQB1	21
GO:0034341	BP	GO:0034341	response to interferon-gamma	15/210	140/18903	4.73095e-11	1.98506e-09	1.39234e-09	GBP1/STAT1/GBP5/IRF1/GBP4/TLR2/NLRC5/CD74/CCL8/IFNG/CCL18/CCL5/CCL20/CCL2/CCL19	15
GO:0071346	BP	GO:0071346	cellular response to interferon-gamma	14/210	118/18903	5.33562e-11	2.20851e-09	1.54907e-09	GBP1/STAT1/GBP5/IRF1/GBP4/TLR2/NLRC5/CCL8/IFNG/CCL18/CCL5/CCL20/CCL2/CCL19	14
GO:0070665	BP	GO:0070665	positive regulation of leukocyte proliferation	16/210	167/18903	5.78332e-11	2.36191e-09	1.65667e-09	CD38/CD86/LILRB2/CSF2RB/TNFSF13B/HAVCR2/FCGR3A/HLA-DMB/PTPRC/CORO1A/RAC2/CD74/IL18/IL23A/CCL5/CCL19	16
GO:0019058	BP	GO:0019058	viral life cycle	21/210	319/18903	7.01959e-11	2.82908e-09	1.98435e-09	CD86/ISG20/CXCR6/APOBEC3G/CCR5/TOP2A/HLA-DRB1/CD74/APOBEC3B/CDK1/CCL8/FCN1/OAS2/OAS1/CCL5/LAMP3/MX1/ISG15/RSAD2/CCL2/CXCR4	21
GO:0002819	BP	GO:0002819	regulation of adaptive immune response	17/210	198/18903	8.17696e-11	3.25273e-09	2.2815e-09	FCGR1A/TAP2/SAMSN1/IRF1/TNFSF13B/HAVCR2/CLEC7A/PTPRC/LILRB4/HLA-F/HLA-DRB1/IL18/IL23A/CD48/TREM2/RSAD2/CCL19	17
GO:0046631	BP	GO:0046631	alpha-beta T cell activation	16/210	174/18903	1.07469e-10	4.22021e-09	2.9601e-09	CD86/IRF1/PTPRC/LILRB4/DOCK2/HLA-DRB1/IL18/IL23A/PTGER4/ITK/IFNG/CD3D/GPR18/CD83/RSAD2/CCL19	16
GO:0045580	BP	GO:0045580	regulation of T cell differentiation	16/210	179/18903	1.64397e-10	6.37403e-09	4.47082e-09	CD86/IRF1/LILRB2/PTPRC/LILRB4/HLA-DRB1/CD74/CD27/IL18/IL23A/CD2/IFNG/HLA-DOA/RASGRP1/CD83/CCL19	16
GO:0002399	BP	GO:0002399	MHC class II protein complex assembly	7/210	16/18903	1.98584e-10	7.50941e-09	5.26718e-09	HLA-DMA/HLA-DMB/HLA-DRB1/HLA-DQA1/HLA-DOA/HLA-DQB1/HLA-DRB5	7
GO:0002503	BP	GO:0002503	peptide antigen assembly with MHC class II protein complex	7/210	16/18903	1.98584e-10	7.50941e-09	5.26718e-09	HLA-DMA/HLA-DMB/HLA-DRB1/HLA-DQA1/HLA-DOA/HLA-DQB1/HLA-DRB5	7
GO:0045088	BP	GO:0045088	regulation of innate immune response	18/210	240/18903	2.08265e-10	7.77946e-09	5.4566e-09	NLRC4/GBP5/IRF1/TLR8/HAVCR2/CLEC7A/AIM2/SAMHD1/NLRC5/HLA-F/BIRC3/FCN1/MNDA/TREM2/OAS1/CCL5/ISG15/RASGRP1	18
GO:1903557	BP	GO:1903557	positive regulation of tumor necrosis factor superfamily cytokine production	13/210	109/18903	2.47945e-10	8.9395e-09	6.27026e-09	CD86/HAVCR2/FCGR3A/TLR2/CLEC7A/PTPRC/IL23A/CD2/IFNG/OAS2/OAS1/RASGRP1/CCL19	13
GO:0032640	BP	GO:0032640	tumor necrosis factor production	16/210	184/18903	2.48076e-10	8.9395e-09	6.27026e-09	HAVCR2/FCGR3A/TLR2/CLEC7A/PTPRC/LILRB4/IL23A/CD2/IFNG/OAS2/GPR18/GPNMB/TREM2/OAS1/RASGRP1/CCL19	16
GO:0032680	BP	GO:0032680	regulation of tumor necrosis factor production	16/210	184/18903	2.48076e-10	8.9395e-09	6.27026e-09	HAVCR2/FCGR3A/TLR2/CLEC7A/PTPRC/LILRB4/IL23A/CD2/IFNG/OAS2/GPR18/GPNMB/TREM2/OAS1/RASGRP1/CCL19	16
GO:0045582	BP	GO:0045582	positive regulation of T cell differentiation	13/210	117/18903	6.07286e-10	2.13807e-08	1.49966e-08	CD86/LILRB2/PTPRC/LILRB4/HLA-DRB1/CD74/CD27/IL18/IL23A/IFNG/RASGRP1/CD83/CCL19	13
GO:0046632	BP	GO:0046632	alpha-beta T cell differentiation	13/210	117/18903	6.07286e-10	2.13807e-08	1.49966e-08	CD86/IRF1/LILRB4/HLA-DRB1/IL18/IL23A/PTGER4/ITK/IFNG/GPR18/CD83/RSAD2/CCL19	13
GO:0002237	BP	GO:0002237	response to molecule of bacterial origin	21/210	360/18903	6.4646e-10	2.23389e-08	1.56688e-08	CXCL11/CD86/TAP2/LILRB2/CSF2RB/IL18BP/HAVCR2/TLR2/CCR5/CXCL10/IL18/CXCL9/PTGER4/IDO1/CARD16/CMPK2/TREM2/CCL5/S100A9/CCL2/CXCL13	21
GO:1903900	BP	GO:1903900	regulation of viral life cycle	14/210	142/18903	6.49091e-10	2.23389e-08	1.56688e-08	ISG20/APOBEC3G/TOP2A/HLA-DRB1/CD74/APOBEC3B/FCN1/OAS2/OAS1/CCL5/LAMP3/MX1/ISG15/RSAD2	14
GO:0002286	BP	GO:0002286	T cell activation involved in immune response	13/210	118/18903	6.75868e-10	2.3002e-08	1.61339e-08	CD86/LCP1/FCER1G/HAVCR2/HLA-DMB/HLA-DRB1/CD74/IL18/IL23A/PTGER4/IFNG/LGALS3/CCL19	13
GO:0050671	BP	GO:0050671	positive regulation of lymphocyte proliferation	14/210	146/18903	9.38503e-10	3.15894e-08	2.21571e-08	CD38/CD86/LILRB2/TNFSF13B/HAVCR2/FCGR3A/HLA-DMB/PTPRC/CORO1A/CD74/IL18/IL23A/CCL5/CCL19	14
GO:0032946	BP	GO:0032946	positive regulation of mononuclear cell proliferation	14/210	149/18903	1.22808e-09	4.08872e-08	2.86787e-08	CD38/CD86/LILRB2/TNFSF13B/HAVCR2/FCGR3A/HLA-DMB/PTPRC/CORO1A/CD74/IL18/IL23A/CCL5/CCL19	14
GO:0072676	BP	GO:0072676	lymphocyte migration	13/210	124/18903	1.25737e-09	4.1412e-08	2.90468e-08	CXCL11/CORO1A/DOCK8/ITGA4/CXCL10/CCL8/CCL18/CCL5/CCL20/CCL2/SAA1/CCL19/CXCL13	13
GO:0002396	BP	GO:0002396	MHC protein complex assembly	7/210	20/18903	1.29581e-09	4.17798e-08	2.93048e-08	HLA-DMA/HLA-DMB/HLA-DRB1/HLA-DQA1/HLA-DOA/HLA-DQB1/HLA-DRB5	7
GO:0002501	BP	GO:0002501	peptide antigen assembly with MHC protein complex	7/210	20/18903	1.29581e-09	4.17798e-08	2.93048e-08	HLA-DMA/HLA-DMB/HLA-DRB1/HLA-DQA1/HLA-DOA/HLA-DQB1/HLA-DRB5	7
GO:0032496	BP	GO:0032496	response to lipopolysaccharide	20/210	339/18903	1.38833e-09	4.42965e-08	3.10701e-08	CXCL11/CD86/LILRB2/CSF2RB/IL18BP/HAVCR2/TLR2/CCR5/CXCL10/IL18/CXCL9/PTGER4/IDO1/CARD16/CMPK2/TREM2/CCL5/S100A9/CCL2/CXCL13	20
GO:0045619	BP	GO:0045619	regulation of lymphocyte differentiation	16/210	210/18903	1.73821e-09	5.4888e-08	3.8499e-08	CD86/IRF1/LILRB2/PTPRC/LILRB4/HLA-DRB1/CD74/CD27/IL18/IL23A/CD2/IFNG/HLA-DOA/RASGRP1/CD83/CCL19	16
GO:0050729	BP	GO:0050729	positive regulation of inflammatory response	14/210	154/18903	1.89641e-09	5.92725e-08	4.15743e-08	FCGR1A/NLRC4/TLR2/CTSC/AIM2/IL18/IL23A/PTGER4/IDO1/IFNG/PLA2G7/TREM2/S100A9/PLA2G2A	14
GO:0016032	BP	GO:0016032	viral process	22/210	421/18903	1.94154e-09	6.00701e-08	4.21338e-08	CD86/STAT1/ISG20/CXCR6/APOBEC3G/CCR5/TOP2A/HLA-DRB1/CD74/APOBEC3B/CDK1/CCL8/FCN1/OAS2/OAS1/CCL5/LAMP3/MX1/ISG15/RSAD2/CCL2/CXCR4	22
GO:0032760	BP	GO:0032760	positive regulation of tumor necrosis factor production	12/210	105/18903	2.03548e-09	6.23469e-08	4.37308e-08	HAVCR2/FCGR3A/TLR2/CLEC7A/PTPRC/IL23A/CD2/IFNG/OAS2/OAS1/RASGRP1/CCL19	12
GO:0019079	BP	GO:0019079	viral genome replication	13/210	130/18903	2.26153e-09	6.66065e-08	4.67185e-08	ISG20/CXCR6/APOBEC3G/TOP2A/APOBEC3B/CCL8/OAS2/OAS1/CCL5/MX1/ISG15/RSAD2/CCL2	13
GO:0032612	BP	GO:0032612	interleukin-1 production	13/210	130/18903	2.26153e-09	6.66065e-08	4.67185e-08	NLRC4/GBP5/TLR8/HAVCR2/CLEC7A/AIM2/LILRB4/CARD16/IFNG/MNDA/TREM2/SAA1/CCL19	13
GO:0032652	BP	GO:0032652	regulation of interleukin-1 production	13/210	130/18903	2.26153e-09	6.66065e-08	4.67185e-08	NLRC4/GBP5/TLR8/HAVCR2/CLEC7A/AIM2/LILRB4/CARD16/IFNG/MNDA/TREM2/SAA1/CCL19	13
GO:0045621	BP	GO:0045621	positive regulation of lymphocyte differentiation	13/210	130/18903	2.26153e-09	6.66065e-08	4.67185e-08	CD86/LILRB2/PTPRC/LILRB4/HLA-DRB1/CD74/CD27/IL18/IL23A/IFNG/RASGRP1/CD83/CCL19	13
GO:0048247	BP	GO:0048247	lymphocyte chemotaxis	10/210	65/18903	2.42964e-09	7.0876e-08	4.97132e-08	CXCL11/CXCL10/CCL8/CCL18/CCL5/CCL20/CCL2/SAA1/CCL19/CXCL13	10
GO:0050866	BP	GO:0050866	negative regulation of cell activation	16/210	221/18903	3.64191e-09	1.05238e-07	7.38147e-08	CD86/LAPTM5/SAMSN1/IRF1/LILRB2/HAVCR2/PTPRC/LILRB4/HLA-F/HLA-DRB1/CD74/IDO1/LGALS3/GPNMB/MNDA/TREM2	16
GO:0051250	BP	GO:0051250	negative regulation of lymphocyte activation	14/210	166/18903	5.04768e-09	1.44496e-07	1.01351e-07	CD86/LAPTM5/SAMSN1/IRF1/LILRB2/HAVCR2/LILRB4/HLA-F/HLA-DRB1/CD74/IDO1/LGALS3/GPNMB/MNDA	14
GO:0048525	BP	GO:0048525	negative regulation of viral process	11/210	91/18903	5.32639e-09	1.51062e-07	1.05957e-07	STAT1/ISG20/APOBEC3G/APOBEC3B/FCN1/OAS2/OAS1/CCL5/MX1/ISG15/RSAD2	11
GO:0002695	BP	GO:0002695	negative regulation of leukocyte activation	15/210	198/18903	6.15418e-09	1.72938e-07	1.21301e-07	CD86/LAPTM5/SAMSN1/IRF1/LILRB2/HAVCR2/PTPRC/LILRB4/HLA-F/HLA-DRB1/CD74/IDO1/LGALS3/GPNMB/MNDA	15
GO:0001818	BP	GO:0001818	negative regulation of cytokine production	20/210	371/18903	6.49897e-09	1.80967e-07	1.26932e-07	GBP1/LAPTM5/TLR8/HAVCR2/SRGN/PTPRC/LILRB4/HLA-F/EZH2/HLA-DRB1/IL23A/PTGER4/IDO1/CARD16/IFNG/GPR18/GPNMB/TREM2/OAS1/CD83	20
GO:0071356	BP	GO:0071356	cellular response to tumor necrosis factor	16/210	234/18903	8.26521e-09	2.28075e-07	1.59974e-07	GBP1/STAT1/LAPTM5/IL18BP/TNFSF13B/AIM2/TRAF5/CCL8/BIRC3/CARD16/CCL18/CCL5/CCL20/CCL2/CCL19/CHI3L1	16
GO:0032732	BP	GO:0032732	positive regulation of interleukin-1 production	10/210	74/18903	8.93942e-09	2.44477e-07	1.71479e-07	NLRC4/GBP5/TLR8/HAVCR2/CLEC7A/AIM2/IFNG/MNDA/SAA1/CCL19	10
GO:0007204	BP	GO:0007204	positive regulation of cytosolic calcium ion concentration	15/210	205/18903	9.86638e-09	2.6744e-07	1.87585e-07	CD38/GPR65/CXCR6/CCR5/C3AR1/CCRL2/FPR1/PTGER4/FPR3/GPR18/CD52/SAA1/CXCR4/CXCL13/SPINK1	15
GO:0045071	BP	GO:0045071	negative regulation of viral genome replication	9/210	57/18903	1.23116e-08	3.30793e-07	2.32022e-07	ISG20/APOBEC3G/APOBEC3B/OAS2/OAS1/CCL5/MX1/ISG15/RSAD2	9
GO:0002822	BP	GO:0002822	regulation of adaptive immune response based on somatic recombination of immune receptors built from immunoglobulin superfamily domains	14/210	182/18903	1.64825e-08	4.39008e-07	3.07925e-07	FCGR1A/TAP2/TNFSF13B/HAVCR2/CLEC7A/PTPRC/LILRB4/HLA-F/HLA-DRB1/IL18/IL23A/TREM2/RSAD2/CCL19	14
GO:0032735	BP	GO:0032735	positive regulation of interleukin-12 production	8/210	42/18903	1.73269e-08	4.53762e-07	3.18273e-07	LAPTM5/IRF1/TLR2/CLEC7A/IL23A/IDO1/IFNG/CCL19	8
GO:1902105	BP	GO:1902105	regulation of leukocyte differentiation	18/210	317/18903	1.73327e-08	4.53762e-07	3.18273e-07	CD86/IRF1/LILRB2/C1QC/PTPRC/LILRB4/HLA-DRB1/CD74/CD27/IL18/IL23A/CD2/IFNG/TREM2/HLA-DOA/RASGRP1/CD83/CCL19	18
GO:1902107	BP	GO:1902107	positive regulation of leukocyte differentiation	14/210	184/18903	1.89453e-08	4.87643e-07	3.42038e-07	CD86/LILRB2/PTPRC/LILRB4/HLA-DRB1/CD74/CD27/IL18/IL23A/IFNG/TREM2/RASGRP1/CD83/CCL19	14
GO:1903708	BP	GO:1903708	positive regulation of hemopoiesis	14/210	184/18903	1.89453e-08	4.87643e-07	3.42038e-07	CD86/LILRB2/PTPRC/LILRB4/HLA-DRB1/CD74/CD27/IL18/IL23A/IFNG/TREM2/RASGRP1/CD83/CCL19	14
GO:0006959	BP	GO:0006959	humoral immune response	18/210	320/18903	2.00382e-08	5.11476e-07	3.58755e-07	CXCL11/C1QB/C1QC/PTPRC/HLA-DRB1/C1QA/CXCL10/CXCL9/RNASE6/FCN1/IFNG/LYZ/TREM2/CD83/S100A9/CCL2/HLA-DQB1/CXCL13	18
GO:0002833	BP	GO:0002833	positive regulation of response to biotic stimulus	14/210	188/18903	2.48976e-08	6.3026e-07	4.42071e-07	NLRC4/GBP5/TLR8/HAVCR2/CLEC7A/AIM2/NLRC5/HLA-F/HLA-DRB1/EMILIN2/FCN1/MNDA/CCL5/RASGRP1	14
GO:0034612	BP	GO:0034612	response to tumor necrosis factor	16/210	254/18903	2.63549e-08	6.61681e-07	4.6411e-07	GBP1/STAT1/LAPTM5/IL18BP/TNFSF13B/AIM2/TRAF5/CCL8/BIRC3/CARD16/CCL18/CCL5/CCL20/CCL2/CCL19/CHI3L1	16
GO:0042102	BP	GO:0042102	positive regulation of T cell proliferation	11/210	106/18903	2.70583e-08	6.73817e-07	4.72622e-07	CD86/LILRB2/TNFSF13B/HAVCR2/HLA-DMB/PTPRC/CORO1A/IL18/IL23A/CCL5/CCL19	11
GO:0070374	BP	GO:0070374	positive regulation of ERK1 and ERK2 cascade	15/210	223/18903	3.05566e-08	7.43318e-07	5.21371e-07	HAVCR2/PTPRC/HLA-DRB1/CD74/CCL8/GPNMB/CCL18/TREM2/CCL5/RASGRP1/CCL20/CCL2/CCL19/CHI3L1/PLA2G2A	15
GO:0032615	BP	GO:0032615	interleukin-12 production	9/210	63/18903	3.05772e-08	7.43318e-07	5.21371e-07	LAPTM5/IRF1/TLR8/TLR2/CLEC7A/IL23A/IDO1/IFNG/CCL19	9
GO:0032655	BP	GO:0032655	regulation of interleukin-12 production	9/210	63/18903	3.05772e-08	7.43318e-07	5.21371e-07	LAPTM5/IRF1/TLR8/TLR2/CLEC7A/IL23A/IDO1/IFNG/CCL19	9
GO:0071216	BP	GO:0071216	cellular response to biotic stimulus	16/210	261/18903	3.85384e-08	9.29473e-07	6.51942e-07	CXCL11/CD86/LILRB2/HAVCR2/TLR2/CLEC7A/CCR5/CXCL10/IL18/CXCL9/CARD16/CMPK2/TREM2/CCL5/CCL2/CXCL13	16
GO:1903706	BP	GO:1903706	regulation of hemopoiesis	20/210	413/18903	3.8953e-08	9.32133e-07	6.53808e-07	CD86/STAT1/IRF1/LILRB2/C1QC/PTPRC/LILRB4/HLA-DRB1/CD74/CD27/IL18/IL23A/CD2/IFNG/TREM2/HLA-DOA/ISG15/RASGRP1/CD83/CCL19	20
GO:0032613	BP	GO:0032613	interleukin-10 production	9/210	65/18903	4.05144e-08	9.54581e-07	6.69553e-07	TLR2/CLEC7A/LILRB4/HLA-DRB1/IL23A/IDO1/TREM2/ISG15/CD83	9
GO:0032653	BP	GO:0032653	regulation of interleukin-10 production	9/210	65/18903	4.05144e-08	9.54581e-07	6.69553e-07	TLR2/CLEC7A/LILRB4/HLA-DRB1/IL23A/IDO1/TREM2/ISG15/CD83	9
GO:0032611	BP	GO:0032611	interleukin-1 beta production	11/210	111/18903	4.3886e-08	1.0114e-06	7.09405e-07	NLRC4/GBP5/TLR8/CLEC7A/AIM2/LILRB4/CARD16/IFNG/MNDA/TREM2/CCL19	11
GO:0032651	BP	GO:0032651	regulation of interleukin-1 beta production	11/210	111/18903	4.3886e-08	1.0114e-06	7.09405e-07	NLRC4/GBP5/TLR8/CLEC7A/AIM2/LILRB4/CARD16/IFNG/MNDA/TREM2/CCL19	11
GO:0045069	BP	GO:0045069	regulation of viral genome replication	10/210	87/18903	4.39164e-08	1.0114e-06	7.09405e-07	ISG20/APOBEC3G/TOP2A/APOBEC3B/OAS2/OAS1/CCL5/MX1/ISG15/RSAD2	10
GO:0050852	BP	GO:0050852	T cell receptor signaling pathway	12/210	139/18903	4.99602e-08	1.142e-06	8.01011e-07	GBP1/LAPTM5/PTPRC/LILRB4/HLA-DRB1/CD8A/LCK/ITK/CD3D/LGALS3/THEMIS/HLA-DQB1	12
GO:0070371	BP	GO:0070371	ERK1 and ERK2 cascade	18/210	340/18903	5.05703e-08	1.14738e-06	8.04787e-07	GBP1/HAVCR2/PTPRC/HLA-DRB1/CD74/CDK1/CCL8/PTGER4/GPNMB/CCL18/TREM2/CCL5/RASGRP1/CCL20/CCL2/CCL19/CHI3L1/PLA2G2A	18
GO:1901224	BP	GO:1901224	positive regulation of NIK/NF-kappaB signaling	9/210	67/18903	5.31612e-08	1.1973e-06	8.39798e-07	CD86/LAPTM5/HAVCR2/TLR2/CD27/IL18/IL23A/TREM2/CCL19	9
GO:0002705	BP	GO:0002705	positive regulation of leukocyte mediated immunity	12/210	140/18903	5.41162e-08	1.20991e-06	8.48646e-07	FCGR1A/TAP2/ITGB2/CLEC7A/PTPRC/HLA-F/HLA-DRB1/IL18/IL23A/TREM2/RASGRP1/RSAD2	12
GO:0042742	BP	GO:0042742	defense response to bacterium	19/210	382/18903	5.69517e-08	1.26408e-06	8.86639e-07	FCGR1A/NLRC4/FCER1G/HAVCR2/GBP4/TLR2/EMILIN2/IL18/IL23A/RNASE6/OAS2/LYZ/TREM2/OAS1/ISG15/S100A9/CCL20/CXCL13/PLA2G2A	19
GO:0071219	BP	GO:0071219	cellular response to molecule of bacterial origin	15/210	234/18903	5.78477e-08	1.26817e-06	8.89509e-07	CXCL11/CD86/LILRB2/HAVCR2/TLR2/CCR5/CXCL10/IL18/CXCL9/CARD16/CMPK2/TREM2/CCL5/CCL2/CXCL13	15
GO:0002824	BP	GO:0002824	positive regulation of adaptive immune response based on somatic recombination of immune receptors built from immunoglobulin superfamily domains	11/210	114/18903	5.79641e-08	1.26817e-06	8.89509e-07	FCGR1A/TAP2/TNFSF13B/CLEC7A/PTPRC/HLA-F/HLA-DRB1/IL18/IL23A/TREM2/RSAD2	11
GO:0045089	BP	GO:0045089	positive regulation of innate immune response	12/210	145/18903	7.991e-08	1.73592e-06	1.21759e-06	NLRC4/GBP5/TLR8/HAVCR2/CLEC7A/AIM2/NLRC5/HLA-F/FCN1/MNDA/CCL5/RASGRP1	12
GO:0002703	BP	GO:0002703	regulation of leukocyte mediated immunity	15/210	241/18903	8.52313e-08	1.83848e-06	1.28953e-06	FCGR1A/TAP2/HAVCR2/ITGB2/CLEC7A/PTPRC/LILRB4/HLA-F/RAC2/HLA-DRB1/IL18/IL23A/TREM2/RASGRP1/RSAD2	15
GO:0002548	BP	GO:0002548	monocyte chemotaxis	9/210	71/18903	8.91099e-08	1.9087e-06	1.33878e-06	CXCL10/CCL8/LGALS3/PLA2G7/CCL18/CCL5/CCL20/CCL2/CCL19	9
GO:0032609	BP	GO:0032609	interferon-gamma production	11/210	119/18903	9.04857e-08	1.91143e-06	1.3407e-06	LAPTM5/TLR8/HAVCR2/CLEC7A/LILRB4/HLA-DRB1/IL18/IL23A/CD2/ISG15/RASGRP1	11
GO:0032649	BP	GO:0032649	regulation of interferon-gamma production	11/210	119/18903	9.04857e-08	1.91143e-06	1.3407e-06	LAPTM5/TLR8/HAVCR2/CLEC7A/LILRB4/HLA-DRB1/IL18/IL23A/CD2/ISG15/RASGRP1	11
GO:0043372	BP	GO:0043372	positive regulation of CD4-positive, alpha-beta T cell differentiation	7/210	35/18903	9.75879e-08	2.03341e-06	1.42626e-06	CD86/HLA-DRB1/IL18/IL23A/IFNG/CD83/CCL19	7
GO:2000406	BP	GO:2000406	positive regulation of T cell migration	7/210	35/18903	9.75879e-08	2.03341e-06	1.42626e-06	CORO1A/DOCK8/ITGA4/CXCL10/CCL5/CCL20/CXCL13	7
GO:0002821	BP	GO:0002821	positive regulation of adaptive immune response	11/210	120/18903	9.8658e-08	2.04182e-06	1.43216e-06	FCGR1A/TAP2/TNFSF13B/CLEC7A/PTPRC/HLA-F/HLA-DRB1/IL18/IL23A/TREM2/RSAD2	11
GO:0046635	BP	GO:0046635	positive regulation of alpha-beta T cell activation	9/210	73/18903	1.13955e-07	2.31155e-06	1.62134e-06	CD86/PTPRC/LILRB4/HLA-DRB1/IL18/IL23A/IFNG/CD83/CCL19	9
GO:0071677	BP	GO:0071677	positive regulation of mononuclear cell migration	9/210	73/18903	1.13955e-07	2.31155e-06	1.62134e-06	CORO1A/DOCK8/ITGA4/CXCL10/LGALS3/PLA2G7/CCL5/CCL20/CXCL13	9
GO:0072678	BP	GO:0072678	T cell migration	9/210	73/18903	1.13955e-07	2.31155e-06	1.62134e-06	CXCL11/CORO1A/DOCK8/ITGA4/CXCL10/CCL5/CCL20/CCL2/CXCL13	9
GO:0046638	BP	GO:0046638	positive regulation of alpha-beta T cell differentiation	8/210	53/18903	1.17177e-07	2.36128e-06	1.65622e-06	CD86/LILRB4/HLA-DRB1/IL18/IL23A/IFNG/CD83/CCL19	8
GO:0071675	BP	GO:0071675	regulation of mononuclear cell migration	11/210	123/18903	1.27246e-07	2.53924e-06	1.78105e-06	CORO1A/DOCK8/ITGA4/CXCL10/C3AR1/LGALS3/PLA2G7/CCL5/CCL20/CCL2/CXCL13	11
GO:0042267	BP	GO:0042267	natural killer cell mediated cytotoxicity	9/210	74/18903	1.28495e-07	2.53924e-06	1.78105e-06	HAVCR2/FCGR3A/HLA-F/CORO1A/SLAMF7/IL18/GZMB/CD2/RASGRP1	9
GO:0050766	BP	GO:0050766	positive regulation of phagocytosis	9/210	74/18903	1.28495e-07	2.53924e-06	1.78105e-06	FCGR1A/FCER1G/CLEC7A/PTPRC/DOCK2/FCN1/IFNG/TREM2/CCL2	9
GO:0030101	BP	GO:0030101	natural killer cell activation	10/210	99/18903	1.52333e-07	2.97628e-06	2.0876e-06	HAVCR2/FCGR3A/PTPRC/HLA-F/CORO1A/SLAMF7/IL18/IL23A/CD2/RASGRP1	10
GO:0050851	BP	GO:0050851	antigen receptor-mediated signaling pathway	15/210	252/18903	1.52555e-07	2.97628e-06	2.0876e-06	GBP1/CD38/LAPTM5/PTPRC/LILRB4/KLHL6/HLA-DRB1/CD8A/LCK/ITK/CD3D/LGALS3/MNDA/THEMIS/HLA-DQB1	15
GO:0002688	BP	GO:0002688	regulation of leukocyte chemotaxis	11/210	127/18903	1.76686e-07	3.42526e-06	2.40251e-06	RAC2/CXCL10/C3AR1/CD74/IL23A/GPR18/PLA2G7/CCL5/CCL2/CCL19/CXCL13	11
GO:0002228	BP	GO:0002228	natural killer cell mediated immunity	9/210	77/18903	1.82237e-07	3.51064e-06	2.4624e-06	HAVCR2/FCGR3A/HLA-F/CORO1A/SLAMF7/IL18/GZMB/CD2/RASGRP1	9
GO:0050868	BP	GO:0050868	negative regulation of T cell activation	11/210	128/18903	1.91437e-07	3.66482e-06	2.57055e-06	CD86/LAPTM5/IRF1/LILRB2/HAVCR2/LILRB4/HLA-DRB1/CD74/IDO1/LGALS3/GPNMB	11
GO:0071222	BP	GO:0071222	cellular response to lipopolysaccharide	14/210	222/18903	1.98096e-07	3.76875e-06	2.64344e-06	CXCL11/CD86/LILRB2/HAVCR2/TLR2/CCR5/CXCL10/IL18/CXCL9/CARD16/CMPK2/CCL5/CCL2/CXCL13	14
GO:0050727	BP	GO:0050727	regulation of inflammatory response	19/210	414/18903	1.99329e-07	3.7688e-06	2.64348e-06	FCGR1A/NLRC4/TLR2/CTSC/AIM2/PTPRC/HLA-DRB1/IL18/IL23A/PTGER4/IDO1/BIRC3/IFNG/PLA2G7/TREM2/CCL5/S100A9/SAA1/PLA2G2A	19
GO:0002440	BP	GO:0002440	production of molecular mediator of immune response	17/210	333/18903	2.02592e-07	3.80698e-06	2.67026e-06	CD86/LAPTM5/HLA-DMA/HLA-DMB/CLEC7A/PTPRC/SAMHD1/LILRB4/HLA-F/HLA-DRB1/CD74/IL18/HLA-DQA1/HLA-DOA/RSAD2/HLA-DQB1/HLA-DRB5	17
GO:0050764	BP	GO:0050764	regulation of phagocytosis	10/210	103/18903	2.21952e-07	4.14535e-06	2.90759e-06	FCGR1A/FCER1G/TLR2/CLEC7A/PTPRC/DOCK2/FCN1/IFNG/TREM2/CCL2	10
GO:2000403	BP	GO:2000403	positive regulation of lymphocyte migration	7/210	42/18903	3.66551e-07	6.80451e-06	4.77276e-06	CORO1A/DOCK8/ITGA4/CXCL10/CCL5/CCL20/CXCL13	7
GO:0042116	BP	GO:0042116	macrophage activation	10/210	109/18903	3.78583e-07	6.98553e-06	4.89973e-06	HAVCR2/ITGB2/FCGR3A/TLR2/CTSC/PTPRC/C1QA/CD74/IFNG/TREM2	10
GO:0001771	BP	GO:0001771	immunological synapse formation	5/210	15/18903	4.42587e-07	8.11763e-06	5.69379e-06	HAVCR2/DOCK2/DOCK8/LGALS3/CCL19	5
GO:0032623	BP	GO:0032623	interleukin-2 production	8/210	63/18903	4.65564e-07	8.38837e-06	5.88369e-06	GBP1/CD86/LAPTM5/HAVCR2/CLEC7A/PTPRC/LILRB4/CD83	8
GO:0032663	BP	GO:0032663	regulation of interleukin-2 production	8/210	63/18903	4.65564e-07	8.38837e-06	5.88369e-06	GBP1/CD86/LAPTM5/HAVCR2/CLEC7A/PTPRC/LILRB4/CD83	8
GO:0032731	BP	GO:0032731	positive regulation of interleukin-1 beta production	8/210	63/18903	4.65564e-07	8.38837e-06	5.88369e-06	NLRC4/GBP5/TLR8/CLEC7A/AIM2/IFNG/MNDA/CCL19	8
GO:0070372	BP	GO:0070372	regulation of ERK1 and ERK2 cascade	16/210	315/18903	5.0082e-07	8.97083e-06	6.29224e-06	GBP1/HAVCR2/PTPRC/HLA-DRB1/CD74/CCL8/GPNMB/CCL18/TREM2/CCL5/RASGRP1/CCL20/CCL2/CCL19/CHI3L1/PLA2G2A	16
GO:0002456	BP	GO:0002456	T cell mediated immunity	10/210	113/18903	5.30495e-07	9.44714e-06	6.62632e-06	TAP2/CTSC/PTPRC/LILRB4/HLA-F/HLA-DRB1/CD8A/IL18/IL23A/RSAD2	10
GO:0038061	BP	GO:0038061	NIK/NF-kappaB signaling	11/210	142/18903	5.47645e-07	9.69617e-06	6.801e-06	CD86/LAPTM5/HAVCR2/TLR2/CD27/IL18/IL23A/BIRC3/TREM2/CCL19/CHI3L1	11
GO:0043367	BP	GO:0043367	CD4-positive, alpha-beta T cell differentiation	9/210	88/18903	5.80861e-07	1.02252e-05	7.17203e-06	CD86/HLA-DRB1/IL18/IL23A/PTGER4/IFNG/CD83/RSAD2/CCL19	9
GO:2000516	BP	GO:2000516	positive regulation of CD4-positive, alpha-beta T cell activation	7/210	45/18903	5.99408e-07	1.04914e-05	7.35875e-06	CD86/HLA-DRB1/IL18/IL23A/IFNG/CD83/CCL19	7
GO:0046634	BP	GO:0046634	regulation of alpha-beta T cell activation	10/210	115/18903	6.24736e-07	1.08725e-05	7.62612e-06	CD86/IRF1/PTPRC/LILRB4/HLA-DRB1/IL18/IL23A/IFNG/CD83/CCL19	10
GO:0050921	BP	GO:0050921	positive regulation of chemotaxis	11/210	144/18903	6.30049e-07	1.0903e-05	7.64751e-06	RAC2/CXCL10/C3AR1/CD74/IL23A/PLA2G7/TREM2/CCL5/CCL19/CXCR4/CXCL13	11
GO:0031343	BP	GO:0031343	positive regulation of cell killing	8/210	66/18903	6.71028e-07	1.1547e-05	8.09916e-06	TAP2/CLEC7A/PTPRC/HLA-F/HLA-DRB1/IL23A/IFNG/RASGRP1	8
GO:1903038	BP	GO:1903038	negative regulation of leukocyte cell-cell adhesion	11/210	147/18903	7.74174e-07	1.32475e-05	9.29191e-06	CD86/LAPTM5/IRF1/LILRB2/HAVCR2/LILRB4/HLA-DRB1/CD74/IDO1/LGALS3/GPNMB	11
GO:0002706	BP	GO:0002706	regulation of lymphocyte mediated immunity	12/210	179/18903	7.88224e-07	1.33388e-05	9.35601e-06	FCGR1A/TAP2/HAVCR2/PTPRC/LILRB4/HLA-F/HLA-DRB1/IL18/IL23A/TREM2/RASGRP1/RSAD2	12
GO:0060759	BP	GO:0060759	regulation of response to cytokine stimulus	12/210	179/18903	7.88224e-07	1.33388e-05	9.35601e-06	LAPTM5/TLR2/PTPRC/SAMHD1/NLRC5/CD74/CARD16/TREM2/OAS1/CCL5/ISG15/CXCR4	12
GO:0001774	BP	GO:0001774	microglial cell activation	7/210	47/18903	8.15239e-07	1.37202e-05	9.6235e-06	ITGB2/TLR2/CTSC/PTPRC/C1QA/IFNG/TREM2	7
GO:0002474	BP	GO:0002474	antigen processing and presentation of peptide antigen via MHC class I	6/210	30/18903	8.3191e-07	1.39243e-05	9.76663e-06	FCGR1A/TAP1/IFI30/TAP2/FCER1G/HLA-F	6
GO:0002708	BP	GO:0002708	positive regulation of lymphocyte mediated immunity	10/210	119/18903	8.58029e-07	1.42834e-05	1.00185e-05	FCGR1A/TAP2/PTPRC/HLA-F/HLA-DRB1/IL18/IL23A/TREM2/RASGRP1/RSAD2	10
GO:2000401	BP	GO:2000401	regulation of lymphocyte migration	8/210	69/18903	9.49419e-07	1.57193e-05	1.10257e-05	CORO1A/DOCK8/ITGA4/CXCL10/CCL5/CCL20/CCL2/CXCL13	8
GO:2000404	BP	GO:2000404	regulation of T cell migration	7/210	49/18903	1.09275e-06	1.79952e-05	1.2622e-05	CORO1A/DOCK8/ITGA4/CXCL10/CCL5/CCL20/CXCL13	7
GO:0070664	BP	GO:0070664	negative regulation of leukocyte proliferation	9/210	96/18903	1.22092e-06	1.99983e-05	1.4027e-05	CD86/LILRB2/HAVCR2/LILRB4/HLA-DRB1/CCL8/IDO1/GPNMB/MNDA	9
GO:0002830	BP	GO:0002830	positive regulation of type 2 immune response	5/210	18/18903	1.22891e-06	2.00221e-05	1.40437e-05	CD86/CD74/IL18/IDO1/RSAD2	5
GO:0002221	BP	GO:0002221	pattern recognition receptor signaling pathway	12/210	187/18903	1.25309e-06	2.02924e-05	1.42333e-05	CTSS/NLRC4/IRF1/TLR8/HAVCR2/TLR2/AIM2/BIRC3/FCN1/TREM2/OAS1/RSAD2	12
GO:0002269	BP	GO:0002269	leukocyte activation involved in inflammatory response	7/210	50/18903	1.25875e-06	2.02924e-05	1.42333e-05	ITGB2/TLR2/CTSC/PTPRC/C1QA/IFNG/TREM2	7
GO:0002690	BP	GO:0002690	positive regulation of leukocyte chemotaxis	9/210	97/18903	1.33297e-06	2.13763e-05	1.49936e-05	RAC2/CXCL10/C3AR1/CD74/IL23A/PLA2G7/CCL5/CCL19/CXCL13	9
GO:0032642	BP	GO:0032642	regulation of chemokine production	9/210	98/18903	1.45378e-06	2.31923e-05	1.62673e-05	HAVCR2/TLR2/CLEC7A/LILRB4/CD74/IL18/IFNG/TREM2/OAS1	9
GO:0046637	BP	GO:0046637	regulation of alpha-beta T cell differentiation	8/210	73/18903	1.4694e-06	2.31998e-05	1.62726e-05	CD86/LILRB4/HLA-DRB1/IL18/IL23A/IFNG/CD83/CCL19	8
GO:0150076	BP	GO:0150076	neuroinflammatory response	8/210	73/18903	1.4694e-06	2.31998e-05	1.62726e-05	ITGB2/TLR2/CTSC/PTPRC/C1QA/IL18/IFNG/TREM2	8
GO:0050777	BP	GO:0050777	negative regulation of immune response	12/210	190/18903	1.48191e-06	2.32774e-05	1.6327e-05	SAMSN1/HAVCR2/PTPRC/SAMHD1/NLRC5/LILRB4/HLA-F/HLA-DRB1/LGALS3/TREM2/OAS1/ISG15	12
GO:0032602	BP	GO:0032602	chemokine production	9/210	99/18903	1.58392e-06	2.47529e-05	1.73619e-05	HAVCR2/TLR2/CLEC7A/LILRB4/CD74/IL18/IFNG/TREM2/OAS1	9
GO:0002381	BP	GO:0002381	immunoglobulin production involved in immunoglobulin-mediated immune response	8/210	74/18903	1.63193e-06	2.53736e-05	1.77973e-05	HLA-DMA/HLA-DMB/PTPRC/HLA-DRB1/HLA-DQA1/HLA-DOA/HLA-DQB1/HLA-DRB5	8
GO:1901991	BP	GO:1901991	negative regulation of mitotic cell cycle phase transition	12/210	194/18903	1.84418e-06	2.85288e-05	2.00104e-05	NDC80/NABP1/EZH2/BUB1/CCNB1/MAD2L1/CDK1/DTL/ZWINT/GPNMB/CDC6/CCL2	12
GO:0050920	BP	GO:0050920	regulation of chemotaxis	13/210	230/18903	1.87417e-06	2.88471e-05	2.02337e-05	RAC2/CXCL10/C3AR1/CD74/IL23A/GPR18/PLA2G7/TREM2/CCL5/CCL2/CCL19/CXCR4/CXCL13	13
GO:0031341	BP	GO:0031341	regulation of cell killing	9/210	102/18903	2.03645e-06	3.11883e-05	2.18758e-05	TAP2/HAVCR2/CLEC7A/PTPRC/HLA-F/HLA-DRB1/IL23A/IFNG/RASGRP1	9
GO:0061900	BP	GO:0061900	glial cell activation	7/210	54/18903	2.1495e-06	3.27558e-05	2.29753e-05	ITGB2/TLR2/CTSC/PTPRC/C1QA/IFNG/TREM2	7
GO:0002577	BP	GO:0002577	regulation of antigen processing and presentation	5/210	20/18903	2.18384e-06	3.31143e-05	2.32267e-05	LILRB2/CD74/TREM2/HLA-DOA/CCL19	5
GO:0032729	BP	GO:0032729	positive regulation of interferon-gamma production	8/210	77/18903	2.21443e-06	3.34127e-05	2.34361e-05	TLR8/HAVCR2/CLEC7A/IL18/IL23A/CD2/ISG15/RASGRP1	8
GO:2000116	BP	GO:2000116	regulation of cysteine-type endopeptidase activity	13/210	235/18903	2.37898e-06	3.57196e-05	2.50541e-05	PSMB9/LAPTM5/NLRC4/CLEC7A/TNFAIP8/AIM2/CD27/LCK/BIRC3/CARD16/LAMP3/S100A9/IFI6	13
GO:0002292	BP	GO:0002292	T cell differentiation involved in immune response	8/210	79/18903	2.69389e-06	4.02506e-05	2.82322e-05	CD86/FCER1G/HLA-DRB1/IL18/IL23A/PTGER4/IFNG/CCL19	8
GO:0001959	BP	GO:0001959	regulation of cytokine-mediated signaling pathway	11/210	167/18903	2.72061e-06	4.04526e-05	2.83739e-05	LAPTM5/PTPRC/SAMHD1/NLRC5/CD74/CARD16/TREM2/OAS1/CCL5/ISG15/CXCR4	11
GO:0043370	BP	GO:0043370	regulation of CD4-positive, alpha-beta T cell differentiation	7/210	56/18903	2.76242e-06	4.08758e-05	2.86708e-05	CD86/HLA-DRB1/IL18/IL23A/IFNG/CD83/CCL19	7
GO:0033674	BP	GO:0033674	positive regulation of kinase activity	19/210	496/18903	2.98109e-06	4.36894e-05	3.06442e-05	FCGR1A/CD86/PTPRC/ECT2/EZH2/HLA-DRB1/CD74/CCNB1/IL18/IL23A/CKS2/IFNG/TPX2/TREM2/CCL5/CDC6/RASGRP1/CCL19/CHI3L1	19
GO:0043410	BP	GO:0043410	positive regulation of MAPK cascade	19/210	496/18903	2.98109e-06	4.36894e-05	3.06442e-05	LAPTM5/HAVCR2/PTPRC/EZH2/HLA-DRB1/TRAF5/CD74/CD27/CCL8/GPNMB/CCL18/TREM2/CCL5/RASGRP1/CCL20/CCL2/CCL19/CHI3L1/PLA2G2A	19
GO:0043547	BP	GO:0043547	positive regulation of GTPase activity	14/210	283/18903	3.58954e-06	5.21403e-05	3.65718e-05	GPR65/ECT2/DOCK8/EZH2/DOCK11/RGS10/CCL8/CCL18/CCL5/RASGRP1/CCL20/CCL2/CCL19/CXCL13	14
GO:0043368	BP	GO:0043368	positive T cell selection	6/210	38/18903	3.59178e-06	5.21403e-05	3.65718e-05	PTPRC/DOCK2/CD74/IL23A/CD3D/THEMIS	6
GO:1901222	BP	GO:1901222	regulation of NIK/NF-kappaB signaling	9/210	111/18903	4.12213e-06	5.95569e-05	4.17739e-05	CD86/LAPTM5/HAVCR2/TLR2/CD27/IL18/IL23A/TREM2/CCL19	9
GO:0032728	BP	GO:0032728	positive regulation of interferon-beta production	6/210	39/18903	4.20574e-06	6.04797e-05	4.24211e-05	IRF1/TLR8/TLR2/OAS2/OAS1/ISG15	6
GO:0007249	BP	GO:0007249	I-kappaB kinase/NF-kappaB signaling	14/210	288/18903	4.3945e-06	6.28988e-05	4.41179e-05	STAT1/TLR8/TLR2/CLEC7A/LILRB4/ECT2/HLA-DRB1/TRAF5/CD74/APOL3/BIRC3/CARD16/TREM2/CCL19	14
GO:0002711	BP	GO:0002711	positive regulation of T cell mediated immunity	7/210	60/18903	4.43059e-06	6.31205e-05	4.42734e-05	TAP2/PTPRC/HLA-F/HLA-DRB1/IL18/IL23A/RSAD2	7
GO:0098883	BP	GO:0098883	synapse pruning	4/210	11/18903	4.59545e-06	6.51098e-05	4.56687e-05	C1QB/C1QC/C1QA/TREM2	4
GO:0072677	BP	GO:0072677	eosinophil migration	5/210	23/18903	4.61274e-06	6.51098e-05	4.56687e-05	CCL8/PTGER4/LGALS3/CCL5/CCL2	5
GO:0043087	BP	GO:0043087	regulation of GTPase activity	16/210	376/18903	5.00385e-06	7.03064e-05	4.93137e-05	GPR65/ECT2/DOCK8/EZH2/DOCK11/RGS10/CCL8/PLXNC1/STMN1/CCL18/CCL5/RASGRP1/CCL20/CCL2/CCL19/CXCL13	16
GO:0035710	BP	GO:0035710	CD4-positive, alpha-beta T cell activation	9/210	115/18903	5.52133e-06	7.72229e-05	5.4165e-05	CD86/HLA-DRB1/IL18/IL23A/PTGER4/IFNG/CD83/RSAD2/CCL19	9
GO:0050672	BP	GO:0050672	negative regulation of lymphocyte proliferation	8/210	87/18903	5.5926e-06	7.78642e-05	5.46148e-05	CD86/LILRB2/HAVCR2/LILRB4/HLA-DRB1/IDO1/GPNMB/MNDA	8
GO:0032733	BP	GO:0032733	positive regulation of interleukin-10 production	6/210	41/18903	5.68993e-06	7.88609e-05	5.53139e-05	TLR2/CLEC7A/IL23A/TREM2/ISG15/CD83	6
GO:0018108	BP	GO:0018108	peptidyl-tyrosine phosphorylation	16/210	380/18903	5.72023e-06	7.89237e-05	5.53579e-05	FCGR1A/SAMSN1/ITGB2/PTPRC/LILRB4/CD74/IL18/LCK/IL23A/ITK/IFNG/PKM/TREM2/CCL5/EFEMP1/SPINK1	16
GO:0035458	BP	GO:0035458	cellular response to interferon-beta	5/210	24/18903	5.77416e-06	7.93105e-05	5.56293e-05	STAT1/IRF1/AIM2/MNDA/OAS1	5
GO:0032945	BP	GO:0032945	negative regulation of mononuclear cell proliferation	8/210	88/18903	6.09377e-06	8.28332e-05	5.81001e-05	CD86/LILRB2/HAVCR2/LILRB4/HLA-DRB1/IDO1/GPNMB/MNDA	8
GO:0007059	BP	GO:0007059	chromosome segregation	16/210	382/18903	6.11175e-06	8.28332e-05	5.81001e-05	NDC80/ECT2/BUB1/TOP2A/NCAPG/CCNB1/MAD2L1/CENPW/CENPK/PRC1/DLGAP5/MND1/ZWINT/OIP5/NUSAP1/CDC6	16
GO:0018212	BP	GO:0018212	peptidyl-tyrosine modification	16/210	382/18903	6.11175e-06	8.28332e-05	5.81001e-05	FCGR1A/SAMSN1/ITGB2/PTPRC/LILRB4/CD74/IL18/LCK/IL23A/ITK/IFNG/PKM/TREM2/CCL5/EFEMP1/SPINK1	16
GO:0032481	BP	GO:0032481	positive regulation of type I interferon production	7/210	63/18903	6.1709e-06	8.29012e-05	5.81478e-05	STAT1/IRF1/TLR8/TLR2/OAS2/OAS1/ISG15	7
GO:0032757	BP	GO:0032757	positive regulation of interleukin-8 production	7/210	63/18903	6.1709e-06	8.29012e-05	5.81478e-05	TLR8/TLR2/CLEC7A/CD74/FCN1/CD2/CHI3L1	7
GO:0032814	BP	GO:0032814	regulation of natural killer cell activation	6/210	42/18903	6.57716e-06	8.7944e-05	6.16849e-05	HAVCR2/FCGR3A/HLA-F/IL18/IL23A/RASGRP1	6
GO:0001960	BP	GO:0001960	negative regulation of cytokine-mediated signaling pathway	8/210	89/18903	6.63241e-06	8.7944e-05	6.16849e-05	PTPRC/SAMHD1/NLRC5/CARD16/TREM2/OAS1/CCL5/ISG15	8
GO:0002709	BP	GO:0002709	regulation of T cell mediated immunity	8/210	89/18903	6.63241e-06	8.7944e-05	6.16849e-05	TAP2/PTPRC/LILRB4/HLA-F/HLA-DRB1/IL18/IL23A/RSAD2	8
GO:0043383	BP	GO:0043383	negative T cell selection	4/210	12/18903	6.83321e-06	9.0216e-05	6.32785e-05	PTPRC/DOCK2/CD74/THEMIS	4
GO:0032816	BP	GO:0032816	positive regulation of natural killer cell activation	5/210	25/18903	7.15273e-06	9.32289e-05	6.53918e-05	FCGR3A/HLA-F/IL18/IL23A/RASGRP1	5
GO:0090023	BP	GO:0090023	positive regulation of neutrophil chemotaxis	5/210	25/18903	7.15273e-06	9.32289e-05	6.53918e-05	RAC2/C3AR1/CD74/IL23A/CCL19	5
GO:0098581	BP	GO:0098581	detection of external biotic stimulus	5/210	25/18903	7.15273e-06	9.32289e-05	6.53918e-05	NLRC4/TLR2/CLEC7A/HLA-DRB1/TREM2	5
GO:0019883	BP	GO:0019883	antigen processing and presentation of endogenous antigen	5/210	26/18903	8.77605e-06	0.000113903	7.98926e-05	TAP1/TAP2/HLA-F/HLA-DRB1/CD74	5
GO:0051651	BP	GO:0051651	maintenance of location in cell	12/210	226/18903	8.88333e-06	0.000114809	8.05279e-05	CXCL11/SRGN/PTPRC/CORO1A/TMSB10/CCR5/CXCL10/CXCL9/LCK/ASPM/S100A9/CCL19	12
GO:0007162	BP	GO:0007162	negative regulation of cell adhesion	14/210	308/18903	9.45929e-06	0.000121739	8.53888e-05	GBP1/CD86/LAPTM5/IRF1/LILRB2/HAVCR2/PTPRC/LILRB4/HLA-DRB1/CD74/PLXNC1/IDO1/LGALS3/GPNMB	14
GO:0002224	BP	GO:0002224	toll-like receptor signaling pathway	9/210	123/18903	9.57168e-06	0.00012267	8.60418e-05	CTSS/IRF1/TLR8/HAVCR2/TLR2/BIRC3/TREM2/OAS1/RSAD2	9
GO:0031295	BP	GO:0031295	T cell costimulation	6/210	45/18903	9.93299e-06	0.000126707	8.8874e-05	CD86/LILRB2/TNFSF13B/LILRB4/LCK/CCL19	6
GO:0060761	BP	GO:0060761	negative regulation of response to cytokine stimulus	8/210	94/18903	9.96947e-06	0.000126707	8.8874e-05	PTPRC/SAMHD1/NLRC5/CARD16/TREM2/OAS1/CCL5/ISG15	8
GO:0070269	BP	GO:0070269	pyroptosis	5/210	27/18903	1.06737e-05	0.000135097	9.47587e-05	NLRC4/AIM2/GZMA/GZMB/TREM2	5
GO:0042088	BP	GO:0042088	T-helper 1 type immune response	6/210	46/18903	1.13179e-05	0.000142661	0.000100064	IL18BP/HAVCR2/HLA-DRB1/IL18/IL23A/CCL19	6
GO:0002275	BP	GO:0002275	myeloid cell activation involved in immune response	8/210	96/18903	1.16528e-05	0.000146281	0.000102603	FCER1G/HAVCR2/ITGB2/DOCK2/RAC2/IFNG/TREM2/RASGRP1	8
GO:0006909	BP	GO:0006909	phagocytosis	14/210	314/18903	1.17586e-05	0.000147007	0.000103112	FCGR1A/FCER1G/ITGB2/NCF2/TLR2/CLEC7A/PTPRC/CORO1A/DOCK2/RAC2/FCN1/IFNG/TREM2/CCL2	14
GO:0002294	BP	GO:0002294	CD4-positive, alpha-beta T cell differentiation involved in immune response	7/210	70/18903	1.25207e-05	0.00015464	0.000108466	CD86/HLA-DRB1/IL18/IL23A/PTGER4/IFNG/CCL19	7
GO:0032722	BP	GO:0032722	positive regulation of chemokine production	7/210	70/18903	1.25207e-05	0.00015464	0.000108466	HAVCR2/TLR2/CLEC7A/CD74/IL18/IFNG/OAS1	7
GO:0042130	BP	GO:0042130	negative regulation of T cell proliferation	7/210	70/18903	1.25207e-05	0.00015464	0.000108466	CD86/LILRB2/HAVCR2/LILRB4/HLA-DRB1/IDO1/GPNMB	7
GO:0031294	BP	GO:0031294	lymphocyte costimulation	6/210	47/18903	1.28549e-05	0.000157143	0.000110222	CD86/LILRB2/TNFSF13B/LILRB4/LCK/CCL19	6
GO:0032703	BP	GO:0032703	negative regulation of interleukin-2 production	5/210	28/18903	1.28772e-05	0.000157143	0.000110222	GBP1/LAPTM5/HAVCR2/PTPRC/LILRB4	5
GO:0071624	BP	GO:0071624	positive regulation of granulocyte chemotaxis	5/210	28/18903	1.28772e-05	0.000157143	0.000110222	RAC2/C3AR1/CD74/IL23A/CCL19	5
GO:0045059	BP	GO:0045059	positive thymic T cell selection	4/210	14/18903	1.3579e-05	0.000165049	0.000115767	PTPRC/DOCK2/CD74/CD3D	4
GO:0002287	BP	GO:0002287	alpha-beta T cell activation involved in immune response	7/210	71/18903	1.37605e-05	0.000165938	0.000116391	CD86/HLA-DRB1/IL18/IL23A/PTGER4/IFNG/CCL19	7
GO:0002293	BP	GO:0002293	alpha-beta T cell differentiation involved in immune response	7/210	71/18903	1.37605e-05	0.000165938	0.000116391	CD86/HLA-DRB1/IL18/IL23A/PTGER4/IFNG/CCL19	7
GO:0098813	BP	GO:0098813	nuclear chromosome segregation	14/210	321/18903	1.50552e-05	0.000180839	0.000126843	NDC80/ECT2/BUB1/TOP2A/NCAPG/CCNB1/MAD2L1/CENPK/PRC1/DLGAP5/MND1/ZWINT/NUSAP1/CDC6	14
GO:0000819	BP	GO:0000819	sister chromatid segregation	12/210	239/18903	1.55786e-05	0.000186395	0.000130739	NDC80/BUB1/TOP2A/NCAPG/CCNB1/MAD2L1/CENPK/PRC1/DLGAP5/ZWINT/NUSAP1/CDC6	12
GO:0022408	BP	GO:0022408	negative regulation of cell-cell adhesion	11/210	202/18903	1.66987e-05	0.00019902	0.000139595	CD86/LAPTM5/IRF1/LILRB2/HAVCR2/LILRB4/HLA-DRB1/CD74/IDO1/LGALS3/GPNMB	11
GO:0000070	BP	GO:0000070	mitotic sister chromatid segregation	11/210	204/18903	1.83051e-05	0.00021732	0.000152431	NDC80/BUB1/NCAPG/CCNB1/MAD2L1/CENPK/PRC1/DLGAP5/ZWINT/NUSAP1/CDC6	11
GO:0043281	BP	GO:0043281	regulation of cysteine-type endopeptidase activity involved in apoptotic process	11/210	205/18903	1.91574e-05	0.00022656	0.000158911	LAPTM5/NLRC4/CLEC7A/TNFAIP8/CD27/LCK/BIRC3/CARD16/LAMP3/S100A9/IFI6	11
GO:0032677	BP	GO:0032677	regulation of interleukin-8 production	8/210	103/18903	1.95532e-05	0.000230352	0.000161571	TLR8/TLR2/CLEC7A/PTPRC/CD74/FCN1/CD2/CHI3L1	8
GO:0045860	BP	GO:0045860	positive regulation of protein kinase activity	16/210	420/18903	1.98176e-05	0.000232572	0.000163128	FCGR1A/CD86/PTPRC/ECT2/EZH2/CCNB1/IL18/IL23A/CKS2/IFNG/TPX2/CCL5/CDC6/RASGRP1/CCL19/CHI3L1	16
GO:0051304	BP	GO:0051304	chromosome separation	9/210	135/18903	2.02717e-05	0.000236993	0.00016623	NDC80/BUB1/TOP2A/NCAPG/CCNB1/MAD2L1/DLGAP5/ZWINT/CDC6	9
GO:0045930	BP	GO:0045930	negative regulation of mitotic cell cycle	12/210	246/18903	2.07528e-05	0.000240172	0.000168459	NDC80/NABP1/EZH2/BUB1/CCNB1/MAD2L1/CDK1/DTL/ZWINT/GPNMB/CDC6/CCL2	12
GO:0001913	BP	GO:0001913	T cell mediated cytotoxicity	6/210	51/18903	2.07788e-05	0.000240172	0.000168459	TAP2/CTSC/PTPRC/HLA-F/HLA-DRB1/IL23A	6
GO:0045058	BP	GO:0045058	T cell selection	6/210	51/18903	2.07788e-05	0.000240172	0.000168459	PTPRC/DOCK2/CD74/IL23A/CD3D/THEMIS	6
GO:0032637	BP	GO:0032637	interleukin-8 production	8/210	104/18903	2.09829e-05	0.000241619	0.000169474	TLR8/TLR2/CLEC7A/PTPRC/CD74/FCN1/CD2/CHI3L1	8
GO:0001916	BP	GO:0001916	positive regulation of T cell mediated cytotoxicity	5/210	31/18903	2.16675e-05	0.000248568	0.000174348	TAP2/PTPRC/HLA-F/HLA-DRB1/IL23A	5
GO:0019722	BP	GO:0019722	calcium-mediated signaling	11/210	208/18903	2.19237e-05	0.000250568	0.000175751	GBP1/FCGR3A/CLEC7A/PLEK/CXCR6/PTPRC/CCR5/CCRL2/TREM2/CCL20/CXCR4	11
GO:0032479	BP	GO:0032479	regulation of type I interferon production	8/210	105/18903	2.24993e-05	0.000255242	0.00017903	STAT1/IRF1/TLR8/HAVCR2/TLR2/OAS2/OAS1/ISG15	8
GO:0032606	BP	GO:0032606	type I interferon production	8/210	105/18903	2.24993e-05	0.000255242	0.00017903	STAT1/IRF1/TLR8/HAVCR2/TLR2/OAS2/OAS1/ISG15	8
GO:0044772	BP	GO:0044772	mitotic cell cycle phase transition	17/210	473/18903	2.28686e-05	0.000258474	0.000181297	NDC80/NABP1/EZH2/BUB1/RRM2/CCNA2/CCNB1/MAD2L1/CDK1/DLGAP5/DTL/ZWINT/CKS2/GPNMB/BCAT1/CDC6/CCL2	17
GO:0006968	BP	GO:0006968	cellular defense response	6/210	52/18903	2.32733e-05	0.000262081	0.000183826	LILRB2/NCF2/CCR5/CXCL9/ITK/MNDA	6
GO:0052548	BP	GO:0052548	regulation of endopeptidase activity	16/210	428/18903	2.49286e-05	0.000279694	0.00019618	PSMB9/LAPTM5/NLRC4/CLEC7A/TNFAIP8/AIM2/CD27/LCK/RARRES1/TIMP1/BIRC3/CARD16/LAMP3/S100A9/IFI6/SPINK1	16
GO:0034508	BP	GO:0034508	centromere complex assembly	5/210	32/18903	2.54492e-05	0.000283458	0.00019882	CENPW/CENPK/DLGAP5/HELLS/OIP5	5
GO:0035456	BP	GO:0035456	response to interferon-beta	5/210	32/18903	2.54492e-05	0.000283458	0.00019882	STAT1/IRF1/AIM2/MNDA/OAS1	5
GO:0071622	BP	GO:0071622	regulation of granulocyte chemotaxis	6/210	53/18903	2.60032e-05	0.000288579	0.000202413	RAC2/C3AR1/CD74/IL23A/CCL5/CCL19	6
GO:2000514	BP	GO:2000514	regulation of CD4-positive, alpha-beta T cell activation	7/210	79/18903	2.7827e-05	0.000307705	0.000215827	CD86/HLA-DRB1/IL18/IL23A/IFNG/CD83/CCL19	7
GO:0007093	BP	GO:0007093	mitotic cell cycle checkpoint signaling	9/210	141/18903	2.86501e-05	0.000314535	0.000220618	NDC80/NABP1/BUB1/CCNB1/MAD2L1/CDK1/DTL/ZWINT/CDC6	9
GO:0070555	BP	GO:0070555	response to interleukin-1	9/210	141/18903	2.86501e-05	0.000314535	0.000220618	GBP1/CD38/CCL8/CCL18/CCL5/CCL20/CCL2/CCL19/CHI3L1	9
GO:0043122	BP	GO:0043122	regulation of I-kappaB kinase/NF-kappaB signaling	12/210	255/18903	2.9564e-05	0.000322855	0.000226454	STAT1/CLEC7A/LILRB4/ECT2/HLA-DRB1/TRAF5/CD74/APOL3/BIRC3/CARD16/TREM2/CCL19	12
GO:0002828	BP	GO:0002828	regulation of type 2 immune response	5/210	33/18903	2.97242e-05	0.000322855	0.000226454	CD86/CD74/IL18/IDO1/RSAD2	5
GO:0038094	BP	GO:0038094	Fc-gamma receptor signaling pathway	5/210	33/18903	2.97242e-05	0.000322855	0.000226454	FCGR1A/FCER1G/FCGR3A/PTPRC/LCK	5
GO:2000107	BP	GO:2000107	negative regulation of leukocyte apoptotic process	6/210	55/18903	3.22354e-05	0.000348894	0.000244718	DOCK8/CD74/CD27/IDO1/CCL5/CCL19	6
GO:1905818	BP	GO:1905818	regulation of chromosome separation	8/210	111/18903	3.36614e-05	0.000363045	0.000254644	NDC80/BUB1/NCAPG/CCNB1/MAD2L1/DLGAP5/ZWINT/CDC6	8
GO:0036336	BP	GO:0036336	dendritic cell migration	5/210	34/18903	3.4536e-05	0.000368585	0.000258529	DOCK8/CCR5/CCL5/CCL19/CXCR4	5
GO:0090022	BP	GO:0090022	regulation of neutrophil chemotaxis	5/210	34/18903	3.4536e-05	0.000368585	0.000258529	RAC2/C3AR1/CD74/IL23A/CCL19	5
GO:1902624	BP	GO:1902624	positive regulation of neutrophil migration	5/210	34/18903	3.4536e-05	0.000368585	0.000258529	RAC2/C3AR1/CD74/IL23A/CCL19	5
GO:0006816	BP	GO:0006816	calcium ion transport	16/210	440/18903	3.47924e-05	0.000370032	0.000259544	CXCL11/LILRB2/PTPRC/CORO1A/CCR5/CXCL10/CXCL9/LCK/CCL8/LGALS3/CCL5/ANXA2P2/CCL2/CCL19/CXCR4/SPINK1	16
GO:0090068	BP	GO:0090068	positive regulation of cell cycle process	12/210	260/18903	3.57425e-05	0.000378821	0.000265709	NDC80/ECT2/EZH2/RRM2/NCAPG/CCNB1/MAD2L1/CDK1/DLGAP5/DTL/NUSAP1/CDC6	12
GO:0034340	BP	GO:0034340	response to type I interferon	7/210	83/18903	3.83916e-05	0.000405494	0.000284418	STAT1/SAMHD1/NLRC5/OAS2/OAS1/MX1/ISG15	7
GO:0042113	BP	GO:0042113	B cell activation	14/210	350/18903	3.90537e-05	0.00041107	0.000288329	CD38/CD86/LAPTM5/SAMSN1/TNFSF13B/PTPRC/EZH2/ITGA4/DOCK11/CD74/CD27/MNDA/ITM2A/RASGRP1	14
GO:0032608	BP	GO:0032608	interferon-beta production	6/210	57/18903	3.96136e-05	0.000414117	0.000290466	IRF1/TLR8/TLR2/OAS2/OAS1/ISG15	6
GO:0032648	BP	GO:0032648	regulation of interferon-beta production	6/210	57/18903	3.96136e-05	0.000414117	0.000290466	IRF1/TLR8/TLR2/OAS2/OAS1/ISG15	6
GO:0032633	BP	GO:0032633	interleukin-4 production	5/210	35/18903	3.99301e-05	0.000414596	0.000290802	CD86/FCER1G/HAVCR2/HLA-DRB1/CD83	5
GO:0032673	BP	GO:0032673	regulation of interleukin-4 production	5/210	35/18903	3.99301e-05	0.000414596	0.000290802	CD86/FCER1G/HAVCR2/HLA-DRB1/CD83	5
GO:0051770	BP	GO:0051770	positive regulation of nitric-oxide synthase biosynthetic process	4/210	18/18903	4.00864e-05	0.000414813	0.000290955	STAT1/TLR2/IFNG/CCL2	4
GO:1901990	BP	GO:1901990	regulation of mitotic cell cycle phase transition	14/210	354/18903	4.41762e-05	0.000455595	0.000319559	NDC80/NABP1/EZH2/BUB1/RRM2/CCNB1/MAD2L1/CDK1/DLGAP5/DTL/ZWINT/GPNMB/CDC6/CCL2	14
GO:0050730	BP	GO:0050730	regulation of peptidyl-tyrosine phosphorylation	12/210	266/18903	4.46113e-05	0.000458538	0.000321624	FCGR1A/SAMSN1/ITGB2/PTPRC/LILRB4/CD74/IL18/IL23A/IFNG/TREM2/CCL5/SPINK1	12
GO:0045589	BP	GO:0045589	regulation of regulatory T cell differentiation	5/210	36/18903	4.59541e-05	0.00047076	0.000330196	IRF1/LILRB2/LILRB4/HLA-DRB1/IFNG	5
GO:0001912	BP	GO:0001912	positive regulation of leukocyte mediated cytotoxicity	6/210	59/18903	4.82877e-05	0.000493017	0.000345807	TAP2/PTPRC/HLA-F/HLA-DRB1/IL23A/RASGRP1	6
GO:0002483	BP	GO:0002483	antigen processing and presentation of endogenous peptide antigen	4/210	19/18903	5.03354e-05	0.000508836	0.000356903	TAP1/TAP2/HLA-F/HLA-DRB1	4
GO:0002544	BP	GO:0002544	chronic inflammatory response	4/210	19/18903	5.03354e-05	0.000508836	0.000356903	IDO1/CCL5/S100A9/CXCL13	4
GO:0048245	BP	GO:0048245	eosinophil chemotaxis	4/210	19/18903	5.03354e-05	0.000508836	0.000356903	CCL8/LGALS3/CCL5/CCL2	4
GO:0001910	BP	GO:0001910	regulation of leukocyte mediated cytotoxicity	7/210	87/18903	5.20462e-05	0.000523548	0.000367222	TAP2/HAVCR2/PTPRC/HLA-F/HLA-DRB1/IL23A/RASGRP1	7
GO:0019932	BP	GO:0019932	second-messenger-mediated signaling	13/210	314/18903	5.21326e-05	0.000523548	0.000367222	GBP1/FCGR3A/CLEC7A/PLEK/CXCR6/PTPRC/CCR5/CCRL2/FPR1/TREM2/CCL20/CXCR4/SPINK1	13
GO:0070229	BP	GO:0070229	negative regulation of lymphocyte apoptotic process	5/210	37/18903	5.26574e-05	0.000527091	0.000369707	DOCK8/CD74/CD27/IDO1/CCL5	5
GO:1905517	BP	GO:1905517	macrophage migration	6/210	60/18903	5.31607e-05	0.000530395	0.000372024	C3AR1/LGALS3/TREM2/CCL5/CCL2/SAA1	6
GO:1901988	BP	GO:1901988	negative regulation of cell cycle phase transition	12/210	272/18903	5.53278e-05	0.000550224	0.000385933	NDC80/NABP1/EZH2/BUB1/CCNB1/MAD2L1/CDK1/DTL/ZWINT/GPNMB/CDC6/CCL2	12
GO:0052547	BP	GO:0052547	regulation of peptidase activity	16/210	459/18903	5.75313e-05	0.000570286	0.000400005	PSMB9/LAPTM5/NLRC4/CLEC7A/TNFAIP8/AIM2/CD27/LCK/RARRES1/TIMP1/BIRC3/CARD16/LAMP3/S100A9/IFI6/SPINK1	16
GO:0034113	BP	GO:0034113	heterotypic cell-cell adhesion	6/210	61/18903	5.84191e-05	0.000577219	0.000404867	LILRB2/ITGB2/PTPRC/ITGA4/LCK/CD2	6
GO:0042092	BP	GO:0042092	type 2 immune response	5/210	38/18903	6.00916e-05	0.000591835	0.000415119	CD86/CD74/IL18/IDO1/RSAD2	5
GO:0002643	BP	GO:0002643	regulation of tolerance induction	4/210	20/18903	6.23733e-05	0.000608438	0.000426765	LILRB2/HAVCR2/LILRB4/IDO1	4
GO:0060339	BP	GO:0060339	negative regulation of type I interferon-mediated signaling pathway	4/210	20/18903	6.23733e-05	0.000608438	0.000426765	SAMHD1/NLRC5/OAS1/ISG15	4
GO:0098543	BP	GO:0098543	detection of other organism	4/210	20/18903	6.23733e-05	0.000608438	0.000426765	NLRC4/TLR2/CLEC7A/HLA-DRB1	4
GO:0070228	BP	GO:0070228	regulation of lymphocyte apoptotic process	6/210	62/18903	6.40851e-05	0.000623151	0.000437085	DOCK8/CD74/CD27/IDO1/LGALS3/CCL5	6
GO:0009595	BP	GO:0009595	detection of biotic stimulus	5/210	39/18903	6.83101e-05	0.000657968	0.000461506	NLRC4/TLR2/CLEC7A/HLA-DRB1/TREM2	5
GO:0045066	BP	GO:0045066	regulatory T cell differentiation	5/210	39/18903	6.83101e-05	0.000657968	0.000461506	IRF1/LILRB2/LILRB4/HLA-DRB1/IFNG	5
GO:0045730	BP	GO:0045730	respiratory burst	5/210	39/18903	6.83101e-05	0.000657968	0.000461506	NCF2/CLEC7A/RAC2/CD52/TREM2	5
GO:0051209	BP	GO:0051209	release of sequestered calcium ion into cytosol	8/210	124/18903	7.42186e-05	0.000712638	0.000499852	CXCL11/PTPRC/CORO1A/CCR5/CXCL10/CXCL9/LCK/CCL19	8
GO:0030071	BP	GO:0030071	regulation of mitotic metaphase/anaphase transition	7/210	92/18903	7.44637e-05	0.000712757	0.000499936	NDC80/BUB1/CCNB1/MAD2L1/DLGAP5/ZWINT/CDC6	7
GO:0048246	BP	GO:0048246	macrophage chemotaxis	5/210	40/18903	7.73684e-05	0.000738253	0.000517819	C3AR1/LGALS3/CCL5/CCL2/SAA1	5
GO:0051283	BP	GO:0051283	negative regulation of sequestering of calcium ion	8/210	125/18903	7.85474e-05	0.000747176	0.000524077	CXCL11/PTPRC/CORO1A/CCR5/CXCL10/CXCL9/LCK/CCL19	8
GO:2000106	BP	GO:2000106	regulation of leukocyte apoptotic process	7/210	93/18903	7.97752e-05	0.000756506	0.000530622	DOCK8/CD74/CD27/IDO1/LGALS3/CCL5/CCL19	7
GO:0031100	BP	GO:0031100	animal organ regeneration	6/210	65/18903	8.37596e-05	0.000789402	0.000553695	LCP1/EZH2/UCP2/CCNA2/CDK1/TYMS	6
GO:0060760	BP	GO:0060760	positive regulation of response to cytokine stimulus	6/210	65/18903	8.37596e-05	0.000789402	0.000553695	LAPTM5/TLR2/NLRC5/CD74/TREM2/CXCR4	6
GO:0001914	BP	GO:0001914	regulation of T cell mediated cytotoxicity	5/210	41/18903	8.73237e-05	0.000815465	0.000571976	TAP2/PTPRC/HLA-F/HLA-DRB1/IL23A	5
GO:0042119	BP	GO:0042119	neutrophil activation	5/210	41/18903	8.73237e-05	0.000815465	0.000571976	FCER1G/ITGB2/IL18/CCL5/PLA2G2A	5
GO:0070232	BP	GO:0070232	regulation of T cell apoptotic process	5/210	41/18903	8.73237e-05	0.000815465	0.000571976	DOCK8/CD27/IDO1/LGALS3/CCL5	5
GO:0051282	BP	GO:0051282	regulation of sequestering of calcium ion	8/210	127/18903	8.78349e-05	0.000817745	0.000573575	CXCL11/PTPRC/CORO1A/CCR5/CXCL10/CXCL9/LCK/CCL19	8
GO:0050854	BP	GO:0050854	regulation of antigen receptor-mediated signaling pathway	6/210	66/18903	9.1291e-05	0.00084257	0.000590988	GBP1/LAPTM5/PTPRC/LILRB4/LCK/LGALS3	6
GO:0007091	BP	GO:0007091	metaphase/anaphase transition of mitotic cell cycle	7/210	95/18903	9.13265e-05	0.00084257	0.000590988	NDC80/BUB1/CCNB1/MAD2L1/DLGAP5/ZWINT/CDC6	7
GO:1902099	BP	GO:1902099	regulation of metaphase/anaphase transition of cell cycle	7/210	95/18903	9.13265e-05	0.00084257	0.000590988	NDC80/BUB1/CCNB1/MAD2L1/DLGAP5/ZWINT/CDC6	7
GO:0045061	BP	GO:0045061	thymic T cell selection	4/210	22/18903	9.25451e-05	0.000846166	0.00059351	PTPRC/DOCK2/CD74/CD3D	4
GO:0051767	BP	GO:0051767	nitric-oxide synthase biosynthetic process	4/210	22/18903	9.25451e-05	0.000846166	0.00059351	STAT1/TLR2/IFNG/CCL2	4
GO:0051769	BP	GO:0051769	regulation of nitric-oxide synthase biosynthetic process	4/210	22/18903	9.25451e-05	0.000846166	0.00059351	STAT1/TLR2/IFNG/CCL2	4
GO:0000280	BP	GO:0000280	nuclear division	16/210	481/18903	9.94263e-05	0.000906377	0.000635743	NDC80/BUB1/TOP2A/NCAPG/CCNB1/MAD2L1/ASPM/CENPK/PRC1/DLGAP5/MND1/ZWINT/CKS2/TPX2/NUSAP1/CDC6	16
GO:0042093	BP	GO:0042093	T-helper cell differentiation	6/210	68/18903	0.000107968	0.000981321	0.000688309	CD86/HLA-DRB1/IL18/IL23A/PTGER4/CCL19	6
GO:0051208	BP	GO:0051208	sequestering of calcium ion	8/210	131/18903	0.000109153	0.000987059	0.000692334	CXCL11/PTPRC/CORO1A/CCR5/CXCL10/CXCL9/LCK/CCL19	8
GO:0045622	BP	GO:0045622	regulation of T-helper cell differentiation	5/210	43/18903	0.000110165	0.000987059	0.000692334	CD86/HLA-DRB1/IL18/IL23A/CCL19	5
GO:0045591	BP	GO:0045591	positive regulation of regulatory T cell differentiation	4/210	23/18903	0.000111057	0.000987059	0.000692334	LILRB2/LILRB4/HLA-DRB1/IFNG	4
GO:0045624	BP	GO:0045624	positive regulation of T-helper cell differentiation	4/210	23/18903	0.000111057	0.000987059	0.000692334	CD86/IL18/IL23A/CCL19	4
GO:0051383	BP	GO:0051383	kinetochore organization	4/210	23/18903	0.000111057	0.000987059	0.000692334	NDC80/CENPW/CENPK/DLGAP5	4
GO:0150146	BP	GO:0150146	cell junction disassembly	4/210	23/18903	0.000111057	0.000987059	0.000692334	C1QB/C1QC/C1QA/TREM2	4
GO:0010965	BP	GO:0010965	regulation of mitotic sister chromatid separation	7/210	98/18903	0.000111177	0.000987059	0.000692334	NDC80/BUB1/CCNB1/MAD2L1/DLGAP5/ZWINT/CDC6	7
GO:0044784	BP	GO:0044784	metaphase/anaphase transition of cell cycle	7/210	98/18903	0.000111177	0.000987059	0.000692334	NDC80/BUB1/CCNB1/MAD2L1/DLGAP5/ZWINT/CDC6	7
GO:0032102	BP	GO:0032102	negative regulation of response to external stimulus	15/210	436/18903	0.000113683	0.00100639	0.000705891	HAVCR2/PTPRC/SAMHD1/NLRC5/HLA-F/HLA-DRB1/PTGER4/CARD16/GPR18/TREM2/OAS1/ISG15/CCL2/SAA1/CXCL13	15
GO:0051983	BP	GO:0051983	regulation of chromosome segregation	8/210	132/18903	0.000115103	0.00101602	0.000712648	NDC80/BUB1/NCAPG/CCNB1/MAD2L1/DLGAP5/ZWINT/CDC6	8
GO:0002702	BP	GO:0002702	positive regulation of production of molecular mediator of immune response	8/210	133/18903	0.000121318	0.00106781	0.00074897	CD86/LAPTM5/CLEC7A/PTPRC/HLA-F/CD74/IL18/RSAD2	8
GO:0050856	BP	GO:0050856	regulation of T cell receptor signaling pathway	5/210	44/18903	0.000123174	0.00107812	0.000756207	GBP1/LAPTM5/LILRB4/LCK/LGALS3	5
GO:0051235	BP	GO:0051235	maintenance of location	13/210	342/18903	0.000123194	0.00107812	0.000756207	CXCL11/SRGN/PTPRC/CORO1A/TMSB10/CCR5/CXCL10/CXCL9/LCK/ASPM/TREM2/S100A9/CCL19	13
GO:1904064	BP	GO:1904064	positive regulation of cation transmembrane transport	9/210	171/18903	0.000127975	0.00111677	0.000783316	CXCL11/CTSS/CXCL10/CXCL9/ATP1B3/IFNG/SLC38A1/TREM2/CCL2	9
GO:0070233	BP	GO:0070233	negative regulation of T cell apoptotic process	4/210	24/18903	0.000132114	0.00114961	0.000806352	DOCK8/CD27/IDO1/CCL5	4
GO:0051306	BP	GO:0051306	mitotic sister chromatid separation	7/210	101/18903	0.000134401	0.0011662	0.000817986	NDC80/BUB1/CCNB1/MAD2L1/DLGAP5/ZWINT/CDC6	7
GO:0045639	BP	GO:0045639	positive regulation of myeloid cell differentiation	7/210	103/18903	0.000151961	0.00130285	0.000913834	STAT1/HLA-DRB1/CD74/IL23A/IFNG/TREM2/ISG15	7
GO:0048144	BP	GO:0048144	fibroblast proliferation	7/210	103/18903	0.000151961	0.00130285	0.000913834	IFI30/CCNA2/CD74/CCNB1/CDK1/CKS2/CDC6	7
GO:0007094	BP	GO:0007094	mitotic spindle assembly checkpoint signaling	5/210	46/18903	0.000152697	0.00130285	0.000913834	NDC80/BUB1/CCNB1/MAD2L1/ZWINT	5
GO:0071173	BP	GO:0071173	spindle assembly checkpoint signaling	5/210	46/18903	0.000152697	0.00130285	0.000913834	NDC80/BUB1/CCNB1/MAD2L1/ZWINT	5
GO:0071174	BP	GO:0071174	mitotic spindle checkpoint signaling	5/210	46/18903	0.000152697	0.00130285	0.000913834	NDC80/BUB1/CCNB1/MAD2L1/ZWINT	5
GO:0002291	BP	GO:0002291	T cell activation via T cell receptor contact with antigen bound to MHC molecule on antigen presenting cell	3/210	10/18903	0.000153127	0.00130285	0.000913834	HAVCR2/HLA-DMB/LGALS3	3
GO:0032819	BP	GO:0032819	positive regulation of natural killer cell proliferation	3/210	10/18903	0.000153127	0.00130285	0.000913834	FCGR3A/IL18/IL23A	3
GO:0019835	BP	GO:0019835	cytolysis	4/210	25/18903	0.000155916	0.00131925	0.000925339	GZMA/GZMB/LYZ/PLA2G2A	4
GO:0050860	BP	GO:0050860	negative regulation of T cell receptor signaling pathway	4/210	25/18903	0.000155916	0.00131925	0.000925339	GBP1/LAPTM5/LILRB4/LGALS3	4
GO:0032635	BP	GO:0032635	interleukin-6 production	9/210	176/18903	0.000159144	0.00133917	0.000939307	LILRB2/TLR8/HAVCR2/TLR2/CLEC7A/LILRB4/CD74/IFNG/TREM2	9
GO:0032675	BP	GO:0032675	regulation of interleukin-6 production	9/210	176/18903	0.000159144	0.00133917	0.000939307	LILRB2/TLR8/HAVCR2/TLR2/CLEC7A/LILRB4/CD74/IFNG/TREM2	9
GO:0031577	BP	GO:0031577	spindle checkpoint signaling	5/210	47/18903	0.000169345	0.00140952	0.000988651	NDC80/BUB1/CCNB1/MAD2L1/ZWINT	5
GO:0036230	BP	GO:0036230	granulocyte activation	5/210	47/18903	0.000169345	0.00140952	0.000988651	FCER1G/ITGB2/IL18/CCL5/PLA2G2A	5
GO:0046633	BP	GO:0046633	alpha-beta T cell proliferation	5/210	47/18903	0.000169345	0.00140952	0.000988651	IRF1/PTPRC/DOCK2/IL18/IL23A	5
GO:1902622	BP	GO:1902622	regulation of neutrophil migration	5/210	47/18903	0.000169345	0.00140952	0.000988651	RAC2/C3AR1/CD74/IL23A/CCL19	5
GO:0002377	BP	GO:0002377	immunoglobulin production	10/210	219/18903	0.000175252	0.00145474	0.00102037	CD86/HLA-DMA/HLA-DMB/PTPRC/SAMHD1/HLA-DRB1/HLA-DQA1/HLA-DOA/HLA-DQB1/HLA-DRB5	10
GO:0060333	BP	GO:0060333	interferon-gamma-mediated signaling pathway	4/210	26/18903	0.000182669	0.0015122	0.00106067	STAT1/IRF1/NLRC5/IFNG	4
GO:0060337	BP	GO:0060337	type I interferon signaling pathway	6/210	75/18903	0.00018624	0.00153761	0.0010785	STAT1/SAMHD1/NLRC5/OAS2/OAS1/ISG15	6
GO:0045841	BP	GO:0045841	negative regulation of mitotic metaphase/anaphase transition	5/210	48/18903	0.000187343	0.00154256	0.00108197	NDC80/BUB1/CCNB1/MAD2L1/ZWINT	5
GO:0033045	BP	GO:0033045	regulation of sister chromatid segregation	7/210	107/18903	0.000192661	0.00158209	0.0011097	NDC80/BUB1/CCNB1/MAD2L1/DLGAP5/ZWINT/CDC6	7
GO:0043254	BP	GO:0043254	regulation of protein-containing complex assembly	14/210	410/18903	0.000207784	0.00170115	0.00119321	GBP5/LCP1/CLEC7A/PLEK/CORO1A/TMSB10/PTGER4/CAPG/IFNG/LGALS3/STMN1/TREM2/ISG15/CXCL13	14
GO:0043320	BP	GO:0043320	natural killer cell degranulation	3/210	11/18903	0.000208826	0.00170115	0.00119321	FCGR3A/HLA-F/CORO1A	3
GO:0045060	BP	GO:0045060	negative thymic T cell selection	3/210	11/18903	0.000208826	0.00170115	0.00119321	PTPRC/DOCK2/CD74	3
GO:0002407	BP	GO:0002407	dendritic cell chemotaxis	4/210	27/18903	0.000212581	0.00172258	0.00120823	CCR5/CCL5/CCL19/CXCR4	4
GO:1901623	BP	GO:1901623	regulation of lymphocyte chemotaxis	4/210	27/18903	0.000212581	0.00172258	0.00120823	CXCL10/CCL5/CCL2/CXCL13	4
GO:0045787	BP	GO:0045787	positive regulation of cell cycle	13/210	362/18903	0.000215257	0.00173085	0.00121404	NDC80/ECT2/EZH2/RRM2/NCAPG/CCNB1/MAD2L1/CDK1/DLGAP5/DTL/CKS2/NUSAP1/CDC6	13
GO:0045824	BP	GO:0045824	negative regulation of innate immune response	6/210	77/18903	0.000215297	0.00173085	0.00121404	HAVCR2/SAMHD1/NLRC5/HLA-F/OAS1/ISG15	6
GO:0071357	BP	GO:0071357	cellular response to type I interferon	6/210	77/18903	0.000215297	0.00173085	0.00121404	STAT1/SAMHD1/NLRC5/OAS2/OAS1/ISG15	6
GO:0033209	BP	GO:0033209	tumor necrosis factor-mediated signaling pathway	7/210	109/18903	0.000216081	0.00173261	0.00121527	STAT1/LAPTM5/TNFSF13B/AIM2/TRAF5/BIRC3/CARD16	7
GO:1902100	BP	GO:1902100	negative regulation of metaphase/anaphase transition of cell cycle	5/210	50/18903	0.000227683	0.00182087	0.00127718	NDC80/BUB1/CCNB1/MAD2L1/ZWINT	5
GO:0043154	BP	GO:0043154	negative regulation of cysteine-type endopeptidase activity involved in apoptotic process	6/210	78/18903	0.000231105	0.00184342	0.001293	TNFAIP8/CD27/BIRC3/CARD16/LAMP3/IFI6	6
GO:0010948	BP	GO:0010948	negative regulation of cell cycle process	12/210	318/18903	0.000239838	0.00190352	0.00133515	NDC80/NABP1/EZH2/BUB1/CCNB1/MAD2L1/CDK1/DTL/ZWINT/GPNMB/CDC6/CCL2	12
GO:0000075	BP	GO:0000075	cell cycle checkpoint signaling	9/210	186/18903	0.000240663	0.00190352	0.00133515	NDC80/NABP1/BUB1/CCNB1/MAD2L1/CDK1/DTL/ZWINT/CDC6	9
GO:0034767	BP	GO:0034767	positive regulation of ion transmembrane transport	9/210	186/18903	0.000240663	0.00190352	0.00133515	CXCL11/CTSS/CXCL10/CXCL9/ATP1B3/IFNG/SLC38A1/TREM2/CCL2	9
GO:0031348	BP	GO:0031348	negative regulation of defense response	11/210	272/18903	0.000241357	0.00190352	0.00133515	HAVCR2/PTPRC/SAMHD1/NLRC5/HLA-F/HLA-DRB1/PTGER4/TREM2/OAS1/ISG15/SAA1	11
GO:0071347	BP	GO:0071347	cellular response to interleukin-1	7/210	111/18903	0.000241746	0.00190352	0.00133515	GBP1/CCL8/CCL18/CCL5/CCL20/CCL2/CCL19	7
GO:0010818	BP	GO:0010818	T cell chemotaxis	4/210	28/18903	0.000245865	0.00193098	0.00135441	CXCL11/CXCL10/CCL5/CXCL13	4
GO:0002720	BP	GO:0002720	positive regulation of cytokine production involved in immune response	6/210	79/18903	0.000247813	0.00193635	0.00135818	LAPTM5/CLEC7A/HLA-F/CD74/IL18/RSAD2	6
GO:0043299	BP	GO:0043299	leukocyte degranulation	6/210	79/18903	0.000247813	0.00193635	0.00135818	ITGB2/FCGR3A/HLA-F/CORO1A/RAC2/RASGRP1	6
GO:0033046	BP	GO:0033046	negative regulation of sister chromatid segregation	5/210	51/18903	0.000250172	0.0019371	0.0013587	NDC80/BUB1/CCNB1/MAD2L1/ZWINT	5
GO:0033048	BP	GO:0033048	negative regulation of mitotic sister chromatid segregation	5/210	51/18903	0.000250172	0.0019371	0.0013587	NDC80/BUB1/CCNB1/MAD2L1/ZWINT	5
GO:2000816	BP	GO:2000816	negative regulation of mitotic sister chromatid separation	5/210	51/18903	0.000250172	0.0019371	0.0013587	NDC80/BUB1/CCNB1/MAD2L1/ZWINT	5
GO:0002700	BP	GO:0002700	regulation of production of molecular mediator of immune response	9/210	187/18903	0.000250438	0.0019371	0.0013587	CD86/LAPTM5/CLEC7A/PTPRC/LILRB4/HLA-F/CD74/IL18/RSAD2	9
GO:0008037	BP	GO:0008037	cell recognition	10/210	230/18903	0.000260119	0.00200691	0.00140767	FCGR1A/HAVCR2/CLEC7A/DOCK2/DOCK8/FCN1/LGALS3/TREM2/CCL19/CXCR4	10
GO:0070227	BP	GO:0070227	lymphocyte apoptotic process	6/210	80/18903	0.000265456	0.00203946	0.0014305	DOCK8/CD74/CD27/IDO1/LGALS3/CCL5	6
GO:0006875	BP	GO:0006875	cellular metal ion homeostasis	14/210	420/18903	0.00026567	0.00203946	0.0014305	CXCL11/PTPRC/CORO1A/CCR5/CXCL10/CXCL9/LCK/ATP1B3/CCL8/IFNG/CCL5/SLC1A3/S100A9/CCL19	14
GO:0043123	BP	GO:0043123	positive regulation of I-kappaB kinase/NF-kappaB signaling	9/210	189/18903	0.00027098	0.00207503	0.00145545	CLEC7A/ECT2/HLA-DRB1/TRAF5/CD74/APOL3/BIRC3/CARD16/CCL19	9
GO:0002645	BP	GO:0002645	positive regulation of tolerance induction	3/210	12/18903	0.000276157	0.00210415	0.00147587	LILRB2/LILRB4/IDO1	3
GO:0032817	BP	GO:0032817	regulation of natural killer cell proliferation	3/210	12/18903	0.000276157	0.00210415	0.00147587	FCGR3A/IL18/IL23A	3
GO:0061844	BP	GO:0061844	antimicrobial humoral immune response mediated by antimicrobial peptide	6/210	81/18903	0.000284072	0.00215909	0.00151441	CXCL11/CXCL10/CXCL9/RNASE6/S100A9/CXCL13	6
GO:0140014	BP	GO:0140014	mitotic nuclear division	12/210	325/18903	0.000292447	0.00221724	0.0015552	NDC80/BUB1/NCAPG/CCNB1/MAD2L1/CENPK/PRC1/DLGAP5/ZWINT/TPX2/NUSAP1/CDC6	12
GO:0051985	BP	GO:0051985	negative regulation of chromosome segregation	5/210	53/18903	0.000300176	0.00226463	0.00158843	NDC80/BUB1/CCNB1/MAD2L1/ZWINT	5
GO:1905819	BP	GO:1905819	negative regulation of chromosome separation	5/210	53/18903	0.000300176	0.00226463	0.00158843	NDC80/BUB1/CCNB1/MAD2L1/ZWINT	5
GO:0002832	BP	GO:0002832	negative regulation of response to biotic stimulus	7/210	116/18903	0.000316766	0.00237808	0.00166801	HAVCR2/SAMHD1/NLRC5/HLA-F/CARD16/OAS1/ISG15	7
GO:0098586	BP	GO:0098586	cellular response to virus	7/210	116/18903	0.000316766	0.00237808	0.00166801	CXCL10/BIRC3/IFNG/OAS1/CCL5/IFI6/CCL19	7
GO:0002825	BP	GO:0002825	regulation of T-helper 1 type immune response	4/210	30/18903	0.000323412	0.00241613	0.0016947	HAVCR2/IL18/IL23A/CCL19	4
GO:0060142	BP	GO:0060142	regulation of syncytium formation by plasma membrane fusion	4/210	30/18903	0.000323412	0.00241613	0.0016947	CD53/CXCL10/CXCL9/TREM2	4
GO:0051092	BP	GO:0051092	positive regulation of NF-kappaB transcription factor activity	8/210	154/18903	0.000331248	0.00246865	0.00173153	NLRC4/TLR2/CLEC7A/AIM2/TRAF5/IL18/CARD16/S100A9	8
GO:0071887	BP	GO:0071887	leukocyte apoptotic process	7/210	117/18903	0.000333798	0.00248161	0.00174063	DOCK8/CD74/CD27/IDO1/LGALS3/CCL5/CCL19	7
GO:0002718	BP	GO:0002718	regulation of cytokine production involved in immune response	7/210	118/18903	0.000351557	0.00259474	0.00181998	LAPTM5/CLEC7A/LILRB4/HLA-F/CD74/IL18/RSAD2	7
GO:0007088	BP	GO:0007088	regulation of mitotic nuclear division	7/210	118/18903	0.000351557	0.00259474	0.00181998	NDC80/BUB1/CCNB1/MAD2L1/DLGAP5/ZWINT/NUSAP1	7
GO:0050830	BP	GO:0050830	defense response to Gram-positive bacterium	7/210	118/18903	0.000351557	0.00259474	0.00181998	HAVCR2/GBP4/TLR2/IL18/RNASE6/LYZ/PLA2G2A	7
GO:0002430	BP	GO:0002430	complement receptor mediated signaling pathway	3/210	13/18903	0.000356068	0.00261544	0.00183449	C3AR1/FPR1/FPR3	3
GO:0002664	BP	GO:0002664	regulation of T cell tolerance induction	3/210	13/18903	0.000356068	0.00261544	0.00183449	LILRB2/LILRB4/IDO1	3
GO:0038093	BP	GO:0038093	Fc receptor signaling pathway	5/210	55/18903	0.000357409	0.00261901	0.001837	FCGR1A/FCER1G/FCGR3A/PTPRC/LCK	5
GO:0002230	BP	GO:0002230	positive regulation of defense response to virus by host	4/210	31/18903	0.000368115	0.00268461	0.00188302	STAT1/AIM2/APOBEC3G/IL23A	4
GO:0002507	BP	GO:0002507	tolerance induction	4/210	31/18903	0.000368115	0.00268461	0.00188302	LILRB2/HAVCR2/LILRB4/IDO1	4
GO:0033047	BP	GO:0033047	regulation of mitotic sister chromatid segregation	5/210	56/18903	0.000388943	0.0028193	0.00197749	NDC80/BUB1/CCNB1/MAD2L1/ZWINT	5
GO:0045839	BP	GO:0045839	negative regulation of mitotic nuclear division	5/210	56/18903	0.000388943	0.0028193	0.00197749	NDC80/BUB1/CCNB1/MAD2L1/ZWINT	5
GO:0002367	BP	GO:0002367	cytokine production involved in immune response	7/210	120/18903	0.000389345	0.0028193	0.00197749	LAPTM5/CLEC7A/LILRB4/HLA-F/CD74/IL18/RSAD2	7
GO:0043270	BP	GO:0043270	positive regulation of ion transport	11/210	289/18903	0.000404226	0.00292015	0.00204822	CXCL11/CTSS/CXCL10/CXCL9/ATP1B3/IFNG/LGALS3/SLC38A1/TREM2/CCL5/CCL2	11
GO:0070231	BP	GO:0070231	T cell apoptotic process	5/210	57/18903	0.000422532	0.00304521	0.00213594	DOCK8/CD27/IDO1/LGALS3/CCL5	5
GO:0002761	BP	GO:0002761	regulation of myeloid leukocyte differentiation	7/210	122/18903	0.000430315	0.00308678	0.0021651	C1QC/LILRB4/HLA-DRB1/CD74/IL23A/IFNG/TREM2	7
GO:1901989	BP	GO:1901989	positive regulation of cell cycle phase transition	7/210	122/18903	0.000430315	0.00308678	0.0021651	EZH2/RRM2/CCNB1/CDK1/DLGAP5/DTL/CDC6	7
GO:0002467	BP	GO:0002467	germinal center formation	3/210	14/18903	0.000449474	0.00320918	0.00225096	TNFSF13B/KLHL6/CXCL13	3
GO:0043374	BP	GO:0043374	CD8-positive, alpha-beta T cell differentiation	3/210	14/18903	0.000449474	0.00320918	0.00225096	IRF1/LILRB4/GPR18	3
GO:0001961	BP	GO:0001961	positive regulation of cytokine-mediated signaling pathway	5/210	58/18903	0.000458263	0.00326433	0.00228963	LAPTM5/NLRC5/CD74/TREM2/CXCR4	5
GO:0051222	BP	GO:0051222	positive regulation of protein transport	11/210	294/18903	0.000466824	0.00331759	0.00232699	CD38/ITGB2/TLR2/ECT2/RAC2/HLA-DRB1/CDK1/GZMB/IFNG/TREM2/ACSL4	11
GO:0050858	BP	GO:0050858	negative regulation of antigen receptor-mediated signaling pathway	4/210	33/18903	0.000470494	0.00333594	0.00233986	GBP1/LAPTM5/LILRB4/LGALS3	4
GO:1902850	BP	GO:1902850	microtubule cytoskeleton organization involved in mitosis	8/210	163/18903	0.000484367	0.00342636	0.00240329	NDC80/CCNB1/MAD2L1/PRC1/DLGAP5/TPX2/NUSAP1/STMN1	8
GO:0002763	BP	GO:0002763	positive regulation of myeloid leukocyte differentiation	5/210	59/18903	0.000496224	0.00350215	0.00245645	HLA-DRB1/CD74/IL23A/IFNG/TREM2	5
GO:0019730	BP	GO:0019730	antimicrobial humoral response	7/210	125/18903	0.000498156	0.0035077	0.00246034	CXCL11/CXCL10/CXCL9/RNASE6/LYZ/S100A9/CXCL13	7
GO:0032743	BP	GO:0032743	positive regulation of interleukin-2 production	4/210	34/18903	0.000528622	0.00371369	0.00260482	CD86/CLEC7A/PTPRC/CD83	4
GO:2000117	BP	GO:2000117	negative regulation of cysteine-type endopeptidase activity	6/210	91/18903	0.000532301	0.00373098	0.00261695	TNFAIP8/CD27/BIRC3/CARD16/LAMP3/IFI6	6
GO:0001768	BP	GO:0001768	establishment of T cell polarity	3/210	15/18903	0.000557254	0.00386169	0.00270863	DOCK2/DOCK8/CCL19	3
GO:0001787	BP	GO:0001787	natural killer cell proliferation	3/210	15/18903	0.000557254	0.00386169	0.00270863	FCGR3A/IL18/IL23A	3
GO:0002468	BP	GO:0002468	dendritic cell antigen processing and presentation	3/210	15/18903	0.000557254	0.00386169	0.00270863	HLA-DRB1/CD74/CCL19	3
GO:0002517	BP	GO:0002517	T cell tolerance induction	3/210	15/18903	0.000557254	0.00386169	0.00270863	LILRB2/LILRB4/IDO1	3
GO:0032725	BP	GO:0032725	positive regulation of granulocyte macrophage colony-stimulating factor production	3/210	15/18903	0.000557254	0.00386169	0.00270863	IL18/IL23A/RASGRP1	3
GO:1901987	BP	GO:1901987	regulation of cell cycle phase transition	14/210	453/18903	0.000565285	0.0039085	0.00274147	NDC80/NABP1/EZH2/BUB1/RRM2/CCNB1/MAD2L1/CDK1/DLGAP5/DTL/ZWINT/GPNMB/CDC6/CCL2	14
GO:0015833	BP	GO:0015833	peptide transport	10/210	254/18903	0.000568644	0.00392288	0.00275155	TAP1/CD38/TAP2/HLA-DRB1/UCP2/CD74/IFNG/CCL5/ACSL4/SPINK1	10
GO:0030865	BP	GO:0030865	cortical cytoskeleton organization	5/210	61/18903	0.000579188	0.00398664	0.00279627	LCP1/PLEK/ECT2/EPB41L3/RAC2	5
GO:0050708	BP	GO:0050708	regulation of protein secretion	10/210	257/18903	0.000622749	0.00426887	0.00299423	CD38/TLR2/HLA-DRB1/UCP2/IFNG/TREM2/CCL5/RSAD2/SAA1/ACSL4	10
GO:0002820	BP	GO:0002820	negative regulation of adaptive immune response	5/210	62/18903	0.000624373	0.00426887	0.00299423	SAMSN1/HAVCR2/PTPRC/LILRB4/HLA-F	5
GO:0043030	BP	GO:0043030	regulation of macrophage activation	5/210	62/18903	0.000624373	0.00426887	0.00299423	HAVCR2/CTSC/PTPRC/CD74/TREM2	5
GO:0045637	BP	GO:0045637	regulation of myeloid cell differentiation	9/210	214/18903	0.000668876	0.00456296	0.00320051	STAT1/C1QC/LILRB4/HLA-DRB1/CD74/IL23A/IFNG/TREM2/ISG15	9
GO:0031663	BP	GO:0031663	lipopolysaccharide-mediated signaling pathway	5/210	63/18903	0.000672148	0.00456494	0.0032019	TLR2/IL18/CARD16/CCL5/CCL2	5
GO:0051784	BP	GO:0051784	negative regulation of nuclear division	5/210	63/18903	0.000672148	0.00456494	0.0032019	NDC80/BUB1/CCNB1/MAD2L1/ZWINT	5
GO:0001767	BP	GO:0001767	establishment of lymphocyte polarity	3/210	16/18903	0.000680252	0.00457937	0.00321202	DOCK2/DOCK8/CCL19	3
GO:0009263	BP	GO:0009263	deoxyribonucleotide biosynthetic process	3/210	16/18903	0.000680252	0.00457937	0.00321202	RRM2/CMPK2/TYMS	3
GO:0009265	BP	GO:0009265	2'-deoxyribonucleotide biosynthetic process	3/210	16/18903	0.000680252	0.00457937	0.00321202	RRM2/CMPK2/TYMS	3
GO:0046385	BP	GO:0046385	deoxyribose phosphate biosynthetic process	3/210	16/18903	0.000680252	0.00457937	0.00321202	RRM2/CMPK2/TYMS	3
GO:0007259	BP	GO:0007259	receptor signaling pathway via JAK-STAT	8/210	172/18903	0.000690471	0.00463796	0.00325312	STAT1/CSF2RB/PTPRC/IL18/IL23A/IFNG/CCL5/CCL2	8
GO:0000768	BP	GO:0000768	syncytium formation by plasma membrane fusion	5/210	64/18903	0.000722607	0.00481162	0.00337492	CD53/DOCK2/CXCL10/CXCL9/TREM2	5
GO:0002218	BP	GO:0002218	activation of innate immune response	5/210	64/18903	0.000722607	0.00481162	0.00337492	NLRC4/CLEC7A/AIM2/FCN1/MNDA	5
GO:0050918	BP	GO:0050918	positive chemotaxis	5/210	64/18903	0.000722607	0.00481162	0.00337492	CORO1A/CXCL10/LGALS3/GPNMB/CCL5	5
GO:0140253	BP	GO:0140253	cell-cell fusion	5/210	64/18903	0.000722607	0.00481162	0.00337492	CD53/DOCK2/CXCL10/CXCL9/TREM2	5
GO:1904951	BP	GO:1904951	positive regulation of establishment of protein localization	11/210	310/18903	0.00072428	0.0048123	0.0033754	CD38/ITGB2/TLR2/ECT2/RAC2/HLA-DRB1/CDK1/GZMB/IFNG/TREM2/ACSL4	11
GO:2001251	BP	GO:2001251	negative regulation of chromosome organization	6/210	97/18903	0.000746925	0.00495202	0.0034734	NDC80/BUB1/TOP2A/CCNB1/MAD2L1/ZWINT	6
GO:0002573	BP	GO:0002573	myeloid leukocyte differentiation	9/210	218/18903	0.000763189	0.00504891	0.00354136	TLR2/C1QC/LILRB4/HLA-DRB1/CD74/IL23A/IFNG/TREM2/CCL19	9
GO:0002369	BP	GO:0002369	T cell cytokine production	4/210	38/18903	0.000812724	0.00533927	0.00374502	LILRB4/HLA-F/IL18/RSAD2	4
GO:0002724	BP	GO:0002724	regulation of T cell cytokine production	4/210	38/18903	0.000812724	0.00533927	0.00374502	LILRB4/HLA-F/IL18/RSAD2	4
GO:0010819	BP	GO:0010819	regulation of T cell chemotaxis	3/210	17/18903	0.000819281	0.00533927	0.00374502	CXCL10/CCL5/CXCL13	3
GO:0016045	BP	GO:0016045	detection of bacterium	3/210	17/18903	0.000819281	0.00533927	0.00374502	NLRC4/TLR2/HLA-DRB1	3
GO:0019885	BP	GO:0019885	antigen processing and presentation of endogenous peptide antigen via MHC class I	3/210	17/18903	0.000819281	0.00533927	0.00374502	TAP1/TAP2/HLA-F	3
GO:0033623	BP	GO:0033623	regulation of integrin activation	3/210	17/18903	0.000819281	0.00533927	0.00374502	PLEK/PTGER4/CXCL13	3
GO:0033631	BP	GO:0033631	cell-cell adhesion mediated by integrin	3/210	17/18903	0.000819281	0.00533927	0.00374502	ITGA4/CCL5/CXCL13	3
GO:0032755	BP	GO:0032755	positive regulation of interleukin-6 production	6/210	99/18903	0.000831604	0.00540808	0.00379328	LILRB2/TLR8/TLR2/CLEC7A/CD74/IFNG	6
GO:0010639	BP	GO:0010639	negative regulation of organelle organization	12/210	366/18903	0.000838864	0.00544373	0.00381829	LILRB2/NDC80/CORO1A/TMSB10/BUB1/TOP2A/CCNB1/MAD2L1/CAPG/ZWINT/TPX2/STMN1	12
GO:0051924	BP	GO:0051924	regulation of calcium ion transport	10/210	268/18903	0.000858874	0.0055618	0.0039011	CXCL11/LILRB2/CORO1A/CXCL10/CXCL9/LGALS3/CCL5/CCL2/CXCR4/SPINK1	10
GO:1901992	BP	GO:1901992	positive regulation of mitotic cell cycle phase transition	6/210	100/18903	0.000876626	0.00566478	0.00397334	RRM2/CCNB1/CDK1/DLGAP5/DTL/CDC6	6
GO:0030888	BP	GO:0030888	regulation of B cell proliferation	5/210	67/18903	0.000891036	0.00574578	0.00403015	CD38/TNFSF13B/PTPRC/CD74/MNDA	5
GO:0010959	BP	GO:0010959	regulation of metal ion transport	13/210	423/18903	0.000932784	0.00600235	0.00421011	CXCL11/LILRB2/CORO1A/CXCL10/CXCL9/ATP1B3/IFNG/LGALS3/TREM2/CCL5/CCL2/CXCR4/SPINK1	13
GO:0006949	BP	GO:0006949	syncytium formation	5/210	68/18903	0.000953185	0.00612076	0.00429317	CD53/DOCK2/CXCL10/CXCL9/TREM2	5
GO:0032604	BP	GO:0032604	granulocyte macrophage colony-stimulating factor production	3/210	18/18903	0.00097512	0.00620955	0.00435544	IL18/IL23A/RASGRP1	3
GO:0032645	BP	GO:0032645	regulation of granulocyte macrophage colony-stimulating factor production	3/210	18/18903	0.00097512	0.00620955	0.00435544	IL18/IL23A/RASGRP1	3
GO:0051382	BP	GO:0051382	kinetochore assembly	3/210	18/18903	0.00097512	0.00620955	0.00435544	CENPW/CENPK/DLGAP5	3
GO:0150078	BP	GO:0150078	positive regulation of neuroinflammatory response	3/210	18/18903	0.00097512	0.00620955	0.00435544	CTSC/IL18/TREM2	3
GO:0030866	BP	GO:0030866	cortical actin cytoskeleton organization	4/210	40/18903	0.000988959	0.00628461	0.00440809	LCP1/PLEK/ECT2/EPB41L3	4
GO:0002791	BP	GO:0002791	regulation of peptide secretion	8/210	182/18903	0.00099693	0.00630908	0.00442526	CD38/HLA-DRB1/UCP2/CD74/IFNG/CCL5/ACSL4/SPINK1	8
GO:0097553	BP	GO:0097553	calcium ion transmembrane import into cytosol	8/210	182/18903	0.00099693	0.00630908	0.00442526	CXCL11/PTPRC/CORO1A/CCR5/CXCL10/CXCL9/LCK/CCL19	8
GO:0072503	BP	GO:0072503	cellular divalent inorganic cation homeostasis	11/210	323/18903	0.001012	0.00639127	0.00448291	CXCL11/PTPRC/CORO1A/CCR5/CXCL10/CXCL9/LCK/CCL8/CCL5/S100A9/CCL19	11
GO:0097696	BP	GO:0097696	receptor signaling pathway via STAT	8/210	183/18903	0.00103276	0.00650892	0.00456542	STAT1/CSF2RB/PTPRC/IL18/IL23A/IFNG/CCL5/CCL2	8
GO:0090087	BP	GO:0090087	regulation of peptide transport	8/210	184/18903	0.00106961	0.00672732	0.00471861	CD38/HLA-DRB1/UCP2/CD74/IFNG/CCL5/ACSL4/SPINK1	8
GO:0042100	BP	GO:0042100	B cell proliferation	6/210	104/18903	0.00107578	0.00675229	0.00473613	CD38/TNFSF13B/PTPRC/CD74/MNDA/RASGRP1	6
GO:0060338	BP	GO:0060338	regulation of type I interferon-mediated signaling pathway	4/210	41/18903	0.00108643	0.00679131	0.0047635	SAMHD1/NLRC5/OAS1/ISG15	4
GO:0150077	BP	GO:0150077	regulation of neuroinflammatory response	4/210	41/18903	0.00108643	0.00679131	0.0047635	CTSC/PTPRC/IL18/TREM2	4
GO:0002281	BP	GO:0002281	macrophage activation involved in immune response	3/210	19/18903	0.00114852	0.00715022	0.00501524	HAVCR2/IFNG/TREM2	3
GO:0045091	BP	GO:0045091	regulation of single stranded viral RNA replication via double stranded DNA intermediate	3/210	19/18903	0.00114852	0.00715022	0.00501524	APOBEC3G/TOP2A/APOBEC3B	3
GO:0009988	BP	GO:0009988	cell-cell recognition	5/210	71/18903	0.00115902	0.00720097	0.00505084	HAVCR2/DOCK2/DOCK8/LGALS3/CCL19	5
GO:0014002	BP	GO:0014002	astrocyte development	4/210	42/18903	0.00119045	0.00736638	0.00516686	C1QA/IFNG/TREM2/S100A9	4
GO:0050691	BP	GO:0050691	regulation of defense response to virus by host	4/210	42/18903	0.00119045	0.00736638	0.00516686	STAT1/AIM2/APOBEC3G/IL23A	4
GO:0051783	BP	GO:0051783	regulation of nuclear division	7/210	145/18903	0.00119737	0.00739423	0.00518639	NDC80/BUB1/CCNB1/MAD2L1/DLGAP5/ZWINT/NUSAP1	7
GO:0006874	BP	GO:0006874	cellular calcium ion homeostasis	10/210	284/18903	0.00132957	0.00819411	0.00574744	CXCL11/PTPRC/CORO1A/CCR5/CXCL10/CXCL9/LCK/CCL8/CCL5/CCL19	10
GO:0039692	BP	GO:0039692	single stranded viral RNA replication via double stranded DNA intermediate	3/210	20/18903	0.00134019	0.00822645	0.00577012	APOBEC3G/TOP2A/APOBEC3B	3
GO:1903978	BP	GO:1903978	regulation of microglial cell activation	3/210	20/18903	0.00134019	0.00822645	0.00577012	CTSC/PTPRC/TREM2	3
GO:0032147	BP	GO:0032147	activation of protein kinase activity	7/210	148/18903	0.00134805	0.00825816	0.00579237	CD86/ECT2/IL18/IL23A/TPX2/CCL5/CHI3L1	7
GO:0034764	BP	GO:0034764	positive regulation of transmembrane transport	9/210	237/18903	0.00137083	0.00838092	0.00587847	CXCL11/CTSS/CXCL10/CXCL9/ATP1B3/IFNG/SLC38A1/TREM2/CCL2	9
GO:0031334	BP	GO:0031334	positive regulation of protein-containing complex assembly	8/210	192/18903	0.0014038	0.00856541	0.00600787	GBP5/LCP1/CLEC7A/PLEK/IFNG/LGALS3/ISG15/CXCL13	8
GO:0009394	BP	GO:0009394	2'-deoxyribonucleotide metabolic process	4/210	44/18903	0.00141906	0.00860709	0.00603711	SAMHD1/RRM2/CMPK2/TYMS	4
GO:0032689	BP	GO:0032689	negative regulation of interferon-gamma production	4/210	44/18903	0.00141906	0.00860709	0.00603711	LAPTM5/HAVCR2/LILRB4/HLA-DRB1	4
GO:0046640	BP	GO:0046640	regulation of alpha-beta T cell proliferation	4/210	44/18903	0.00141906	0.00860709	0.00603711	IRF1/PTPRC/IL18/IL23A	4
GO:0030003	BP	GO:0030003	cellular cation homeostasis	14/210	499/18903	0.00142898	0.00865015	0.0060673	CXCL11/PTPRC/CORO1A/CCR5/CXCL10/CXCL9/LCK/ATP1B3/CCL8/IFNG/CCL5/SLC1A3/S100A9/CCL19	14
GO:0050731	BP	GO:0050731	positive regulation of peptidyl-tyrosine phosphorylation	8/210	193/18903	0.00145083	0.00876506	0.00614791	FCGR1A/PTPRC/CD74/IL18/IL23A/IFNG/TREM2/CCL5	8
GO:0046718	BP	GO:0046718	viral entry into host cell	7/210	151/18903	0.00151317	0.00912372	0.00639947	CD86/CCR5/HLA-DRB1/CD74/CDK1/FCN1/CXCR4	7
GO:0009262	BP	GO:0009262	deoxyribonucleotide metabolic process	4/210	45/18903	0.00154411	0.00920576	0.00645702	SAMHD1/RRM2/CMPK2/TYMS	4
GO:0019692	BP	GO:0019692	deoxyribose phosphate metabolic process	4/210	45/18903	0.00154411	0.00920576	0.00645702	SAMHD1/RRM2/CMPK2/TYMS	4
GO:0030890	BP	GO:0030890	positive regulation of B cell proliferation	4/210	45/18903	0.00154411	0.00920576	0.00645702	CD38/TNFSF13B/PTPRC/CD74	4
GO:0090026	BP	GO:0090026	positive regulation of monocyte chemotaxis	3/210	21/18903	0.00155082	0.00920576	0.00645702	CXCL10/PLA2G7/CCL5	3
GO:0090231	BP	GO:0090231	regulation of spindle checkpoint	3/210	21/18903	0.00155082	0.00920576	0.00645702	NDC80/CCNB1/MAD2L1	3
GO:0090266	BP	GO:0090266	regulation of mitotic cell cycle spindle assembly checkpoint	3/210	21/18903	0.00155082	0.00920576	0.00645702	NDC80/CCNB1/MAD2L1	3
GO:1901739	BP	GO:1901739	regulation of myoblast fusion	3/210	21/18903	0.00155082	0.00920576	0.00645702	CD53/CXCL10/CXCL9	3
GO:1903504	BP	GO:1903504	regulation of mitotic spindle checkpoint	3/210	21/18903	0.00155082	0.00920576	0.00645702	NDC80/CCNB1/MAD2L1	3
GO:0030183	BP	GO:0030183	B cell differentiation	7/210	152/18903	0.00157158	0.00929988	0.00652303	TNFSF13B/PTPRC/EZH2/ITGA4/DOCK11/CD27/ITM2A	7
GO:0045685	BP	GO:0045685	regulation of glial cell differentiation	5/210	76/18903	0.00157275	0.00929988	0.00652303	TLR2/CDK1/EGR2/TREM2/CXCR4	5
GO:1903829	BP	GO:1903829	positive regulation of protein localization	13/210	451/18903	0.00165704	0.00976305	0.00684791	CD38/ITGB2/NDC80/TLR2/ECT2/RAC2/HLA-DRB1/CDK1/GZMB/IFNG/LGALS3/TREM2/ACSL4	13
GO:0002534	BP	GO:0002534	cytokine production involved in inflammatory response	5/210	77/18903	0.00166702	0.00976305	0.00684791	GBP5/CLEC7A/LILRB4/EZH2/TREM2	5
GO:0032720	BP	GO:0032720	negative regulation of tumor necrosis factor production	5/210	77/18903	0.00166702	0.00976305	0.00684791	HAVCR2/LILRB4/GPR18/GPNMB/TREM2	5
GO:0034121	BP	GO:0034121	regulation of toll-like receptor signaling pathway	5/210	77/18903	0.00166702	0.00976305	0.00684791	IRF1/TLR2/BIRC3/TREM2/RSAD2	5
GO:1900015	BP	GO:1900015	regulation of cytokine production involved in inflammatory response	5/210	77/18903	0.00166702	0.00976305	0.00684791	GBP5/CLEC7A/LILRB4/EZH2/TREM2	5
GO:0032069	BP	GO:0032069	regulation of nuclease activity	3/210	22/18903	0.00178108	0.0103716	0.00727473	GZMA/OAS2/OAS1	3
GO:0044546	BP	GO:0044546	NLRP3 inflammasome complex assembly	3/210	22/18903	0.00178108	0.0103716	0.00727473	GBP5/AIM2/TREM2	3
GO:0140374	BP	GO:0140374	antiviral innate immune response	3/210	22/18903	0.00178108	0.0103716	0.00727473	CXCL10/OAS1/MX1	3
GO:0042886	BP	GO:0042886	amide transport	10/210	296/18903	0.00180575	0.0104953	0.0073615	TAP1/CD38/TAP2/HLA-DRB1/UCP2/CD74/IFNG/CCL5/ACSL4/SPINK1	10
GO:0002437	BP	GO:0002437	inflammatory response to antigenic stimulus	5/210	79/18903	0.00186791	0.0108155	0.0075861	FCGR1A/FCGR3A/HLA-DRB1/TREM2/RASGRP1	5
GO:1903556	BP	GO:1903556	negative regulation of tumor necrosis factor superfamily cytokine production	5/210	79/18903	0.00186791	0.0108155	0.0075861	HAVCR2/LILRB4/GPR18/GPNMB/TREM2	5
GO:0044839	BP	GO:0044839	cell cycle G2/M phase transition	7/210	157/18903	0.00189046	0.0109255	0.00766323	NDC80/NABP1/CCNA2/CCNB1/CDK1/DTL/CDC6	7
GO:0044409	BP	GO:0044409	entry into host	7/210	158/18903	0.00195986	0.0113052	0.00792958	CD86/CCR5/HLA-DRB1/CD74/CDK1/FCN1/CXCR4	7
GO:0045786	BP	GO:0045786	negative regulation of cell cycle	12/210	405/18903	0.00197758	0.0113859	0.00798623	NDC80/NABP1/EZH2/BUB1/CCNB1/MAD2L1/CDK1/DTL/ZWINT/GPNMB/CDC6/CCL2	12
GO:0048143	BP	GO:0048143	astrocyte activation	3/210	23/18903	0.00203158	0.0116749	0.00818892	C1QA/IFNG/TREM2	3
GO:0050864	BP	GO:0050864	regulation of B cell activation	8/210	204/18903	0.00205539	0.0117896	0.00826938	CD38/LAPTM5/SAMSN1/TNFSF13B/PTPRC/CD74/CD27/MNDA	8
GO:0010951	BP	GO:0010951	negative regulation of endopeptidase activity	9/210	252/18903	0.00208573	0.011919	0.00836012	TNFAIP8/CD27/RARRES1/TIMP1/BIRC3/CARD16/LAMP3/IFI6/SPINK1	9
GO:0033044	BP	GO:0033044	regulation of chromosome organization	9/210	252/18903	0.00208573	0.011919	0.00836012	NDC80/BUB1/TOP2A/NCAPG/CCNB1/MAD2L1/DLGAP5/ZWINT/CDC6	9
GO:0030261	BP	GO:0030261	chromosome condensation	4/210	49/18903	0.00212125	0.0120994	0.00848668	TOP2A/NCAPG/CDK1/NUSAP1	4
GO:0072507	BP	GO:0072507	divalent inorganic cation homeostasis	11/210	356/18903	0.00218605	0.0124458	0.00872965	CXCL11/PTPRC/CORO1A/CCR5/CXCL10/CXCL9/LCK/CCL8/CCL5/S100A9/CCL19	11
GO:0007520	BP	GO:0007520	myoblast fusion	4/210	50/18903	0.00228591	0.0129662	0.00909463	CD53/DOCK2/CXCL10/CXCL9	4
GO:0044818	BP	GO:0044818	mitotic G2/M transition checkpoint	4/210	50/18903	0.00228591	0.0129662	0.00909463	NABP1/CDK1/DTL/CDC6	4
GO:0002755	BP	GO:0002755	MyD88-dependent toll-like receptor signaling pathway	3/210	24/18903	0.00230293	0.0129906	0.00911174	IRF1/TLR8/TLR2	3
GO:0060143	BP	GO:0060143	positive regulation of syncytium formation by plasma membrane fusion	3/210	24/18903	0.00230293	0.0129906	0.00911174	CD53/CXCL9/TREM2	3
GO:0140632	BP	GO:0140632	inflammasome complex assembly	3/210	24/18903	0.00230293	0.0129906	0.00911174	GBP5/AIM2/TREM2	3
GO:0009306	BP	GO:0009306	protein secretion	11/210	359/18903	0.0023327	0.0131343	0.00921253	CD38/TLR2/PLEK/HLA-DRB1/UCP2/IFNG/TREM2/CCL5/RSAD2/SAA1/ACSL4	11
GO:0035592	BP	GO:0035592	establishment of protein localization to extracellular region	11/210	360/18903	0.00238332	0.0133947	0.00939518	CD38/TLR2/PLEK/HLA-DRB1/UCP2/IFNG/TREM2/CCL5/RSAD2/SAA1/ACSL4	11
GO:0030225	BP	GO:0030225	macrophage differentiation	4/210	51/18903	0.00245917	0.0137704	0.00965873	TLR2/C1QC/HLA-DRB1/IFNG	4
GO:0043277	BP	GO:0043277	apoptotic cell clearance	4/210	51/18903	0.00245917	0.0137704	0.00965873	RAC2/FCN1/TREM2/CCL2	4
GO:0055074	BP	GO:0055074	calcium ion homeostasis	10/210	309/18903	0.00246855	0.0137977	0.00967787	CXCL11/PTPRC/CORO1A/CCR5/CXCL10/CXCL9/LCK/CCL8/CCL5/CCL19	10
GO:0042063	BP	GO:0042063	gliogenesis	10/210	310/18903	0.00252669	0.014097	0.00988778	TLR2/EZH2/C1QA/CDK1/EGR2/IFNG/TREM2/S100A9/CCL2/CXCR4	10
GO:0009612	BP	GO:0009612	response to mechanical stimulus	8/210	211/18903	0.0025332	0.0141076	0.00989523	STAT1/IRF1/TLR8/CXCL10/PTGER4/SLC1A3/CXCR4/CHI3L1	8
GO:0001911	BP	GO:0001911	negative regulation of leukocyte mediated cytotoxicity	3/210	25/18903	0.00259571	0.0143255	0.0100481	HAVCR2/PTPRC/HLA-F	3
GO:0031579	BP	GO:0031579	membrane raft organization	3/210	25/18903	0.00259571	0.0143255	0.0100481	PTPRC/DOCK2/CD2	3
GO:0032693	BP	GO:0032693	negative regulation of interleukin-10 production	3/210	25/18903	0.00259571	0.0143255	0.0100481	LILRB4/IL23A/IDO1	3
GO:0046641	BP	GO:0046641	positive regulation of alpha-beta T cell proliferation	3/210	25/18903	0.00259571	0.0143255	0.0100481	PTPRC/IL18/IL23A	3
GO:0051984	BP	GO:0051984	positive regulation of chromosome segregation	3/210	25/18903	0.00259571	0.0143255	0.0100481	NCAPG/CCNB1/CDC6	3
GO:0033077	BP	GO:0033077	T cell differentiation in thymus	5/210	86/18903	0.00271178	0.0149392	0.0104785	PTPRC/DOCK2/CD74/CD3D/RASGRP1	5
GO:0010466	BP	GO:0010466	negative regulation of peptidase activity	9/210	263/18903	0.00277833	0.0152783	0.0107164	TNFAIP8/CD27/RARRES1/TIMP1/BIRC3/CARD16/LAMP3/IFI6/SPINK1	9
GO:0071692	BP	GO:0071692	protein localization to extracellular region	11/210	368/18903	0.00282121	0.0154863	0.0108623	CD38/TLR2/PLEK/HLA-DRB1/UCP2/IFNG/TREM2/CCL5/RSAD2/SAA1/ACSL4	11
GO:0048146	BP	GO:0048146	positive regulation of fibroblast proliferation	4/210	53/18903	0.00283235	0.0155196	0.0108856	CCNA2/CD74/CCNB1/CDC6	4
GO:0048145	BP	GO:0048145	regulation of fibroblast proliferation	5/210	87/18903	0.00285163	0.0155974	0.0109402	IFI30/CCNA2/CD74/CCNB1/CDC6	5
GO:0006887	BP	GO:0006887	exocytosis	11/210	369/18903	0.00288023	0.0157258	0.0110302	ITGB2/FCGR3A/PLEK/HLA-F/STX11/CORO1A/RAC2/CCL8/IFNG/CCL5/RASGRP1	11
GO:0033622	BP	GO:0033622	integrin activation	3/210	26/18903	0.00291045	0.0157504	0.0110475	PLEK/PTGER4/CXCL13	3
GO:0035821	BP	GO:0035821	modulation of process of another organism	3/210	26/18903	0.00291045	0.0157504	0.0110475	CLEC7A/IFNG/S100A9	3
GO:0045672	BP	GO:0045672	positive regulation of osteoclast differentiation	3/210	26/18903	0.00291045	0.0157504	0.0110475	IL23A/IFNG/TREM2	3
GO:0046629	BP	GO:0046629	gamma-delta T cell activation	3/210	26/18903	0.00291045	0.0157504	0.0110475	PTPRC/ITK/GPR18	3
GO:1905523	BP	GO:1905523	positive regulation of macrophage migration	3/210	26/18903	0.00291045	0.0157504	0.0110475	C3AR1/TREM2/CCL5	3
GO:0033627	BP	GO:0033627	cell adhesion mediated by integrin	5/210	88/18903	0.00299662	0.0161881	0.0113545	ITGB2/ITGA4/EMILIN2/CCL5/CXCL13	5
GO:0022411	BP	GO:0022411	cellular component disassembly	13/210	483/18903	0.0030022	0.0161897	0.0113556	CTSS/C1QB/LCP1/C1QC/PLEK/TOP2A/C1QA/CDK1/CAPG/TPX2/STMN1/TREM2/MMP7	13
GO:0051346	BP	GO:0051346	negative regulation of hydrolase activity	11/210	373/18903	0.00312638	0.0168297	0.0118045	TNFAIP8/CD27/GZMA/RARRES1/TIMP1/BIRC3/CARD16/LGALS3/LAMP3/IFI6/SPINK1	11
GO:0045931	BP	GO:0045931	positive regulation of mitotic cell cycle	6/210	129/18903	0.0032105	0.017222	0.0120797	RRM2/CCNB1/CDK1/DLGAP5/DTL/CDC6	6
GO:0051928	BP	GO:0051928	positive regulation of calcium ion transport	6/210	129/18903	0.0032105	0.017222	0.0120797	CXCL11/CXCL10/CXCL9/LGALS3/CCL5/CCL2	6
GO:0002710	BP	GO:0002710	negative regulation of T cell mediated immunity	3/210	27/18903	0.00324769	0.0173304	0.0121558	PTPRC/LILRB4/HLA-F	3
GO:0032753	BP	GO:0032753	positive regulation of interleukin-4 production	3/210	27/18903	0.00324769	0.0173304	0.0121558	CD86/FCER1G/HAVCR2	3
GO:0036037	BP	GO:0036037	CD8-positive, alpha-beta T cell activation	3/210	27/18903	0.00324769	0.0173304	0.0121558	IRF1/LILRB4/GPR18	3
GO:0050853	BP	GO:0050853	B cell receptor signaling pathway	6/210	130/18903	0.00333536	0.0177673	0.0124622	CD38/PTPRC/KLHL6/LCK/ITK/MNDA	6
GO:0002707	BP	GO:0002707	negative regulation of lymphocyte mediated immunity	4/210	56/18903	0.00346204	0.0184101	0.0129131	HAVCR2/PTPRC/LILRB4/HLA-F	4
GO:0010971	BP	GO:0010971	positive regulation of G2/M transition of mitotic cell cycle	3/210	28/18903	0.00360791	0.0191194	0.0134106	CCNB1/CDK1/DTL	3
GO:0031342	BP	GO:0031342	negative regulation of cell killing	3/210	28/18903	0.00360791	0.0191194	0.0134106	HAVCR2/PTPRC/HLA-F	3
GO:0002823	BP	GO:0002823	negative regulation of adaptive immune response based on somatic recombination of immune receptors built from immunoglobulin superfamily domains	4/210	57/18903	0.00369144	0.0195283	0.0136973	HAVCR2/PTPRC/LILRB4/HLA-F	4
GO:0007052	BP	GO:0007052	mitotic spindle organization	6/210	133/18903	0.00373171	0.0197073	0.0138229	NDC80/CCNB1/PRC1/DLGAP5/TPX2/STMN1	6
GO:0044089	BP	GO:0044089	positive regulation of cellular component biogenesis	13/210	498/18903	0.00388622	0.0204879	0.0143704	GBP5/GPR65/LCP1/CLEC7A/PLEK/RAC2/DOCK11/IFNG/LGALS3/ISG15/THBS2/CCL19/CXCL13	13
GO:0090276	BP	GO:0090276	regulation of peptide hormone secretion	7/210	179/18903	0.00392827	0.0206526	0.0144859	CD38/HLA-DRB1/UCP2/IFNG/CCL5/ACSL4/SPINK1	7
GO:0050732	BP	GO:0050732	negative regulation of peptidyl-tyrosine phosphorylation	4/210	58/18903	0.00393093	0.0206526	0.0144859	SAMSN1/PTPRC/LILRB4/SPINK1	4
GO:0010001	BP	GO:0010001	glial cell differentiation	8/210	227/18903	0.00395179	0.0207266	0.0145379	TLR2/C1QA/CDK1/EGR2/IFNG/TREM2/S100A9/CXCR4	8
GO:0001773	BP	GO:0001773	myeloid dendritic cell activation	3/210	29/18903	0.00399158	0.0207576	0.0145596	HAVCR2/DOCK2/CD2	3
GO:0032607	BP	GO:0032607	interferon-alpha production	3/210	29/18903	0.00399158	0.0207576	0.0145596	STAT1/TLR8/HAVCR2	3
GO:0032647	BP	GO:0032647	regulation of interferon-alpha production	3/210	29/18903	0.00399158	0.0207576	0.0145596	STAT1/TLR8/HAVCR2	3
GO:0090025	BP	GO:0090025	regulation of monocyte chemotaxis	3/210	29/18903	0.00399158	0.0207576	0.0145596	CXCL10/PLA2G7/CCL5	3
GO:0097421	BP	GO:0097421	liver regeneration	3/210	29/18903	0.00399158	0.0207576	0.0145596	EZH2/UCP2/TYMS	3
GO:1903532	BP	GO:1903532	positive regulation of secretion by cell	9/210	278/18903	0.00400324	0.0207829	0.0145774	CD38/ITGB2/TLR2/HLA-F/HLA-DRB1/IFNG/TREM2/ACSL4/SPINK1	9
GO:0006275	BP	GO:0006275	regulation of DNA replication	6/210	136/18903	0.004162	0.0215507	0.0151159	CCNA2/CDK1/S100A11/GINS1/MCM6/CDC6	6
GO:0071902	BP	GO:0071902	positive regulation of protein serine/threonine kinase activity	8/210	229/18903	0.00416521	0.0215507	0.0151159	PTPRC/EZH2/CCNB1/CKS2/IFNG/CDC6/RASGRP1/CCL19	8
GO:0051653	BP	GO:0051653	spindle localization	4/210	59/18903	0.00418073	0.0215946	0.0151466	NDC80/MAD2L1/ASPM/NUSAP1	4
GO:0002790	BP	GO:0002790	peptide secretion	8/210	230/18903	0.0042752	0.0220453	0.0154628	CD38/HLA-DRB1/UCP2/CD74/IFNG/CCL5/ACSL4/SPINK1	8
GO:0039694	BP	GO:0039694	viral RNA genome replication	3/210	30/18903	0.00439915	0.0226084	0.0158578	APOBEC3G/TOP2A/APOBEC3B	3
GO:0043032	BP	GO:0043032	positive regulation of macrophage activation	3/210	30/18903	0.00439915	0.0226084	0.0158578	HAVCR2/CTSC/TREM2	3
GO:0044000	BP	GO:0044000	movement in host	7/210	183/18903	0.00443093	0.0227336	0.0159456	CD86/CCR5/HLA-DRB1/CD74/CDK1/FCN1/CXCR4	7
GO:0006260	BP	GO:0006260	DNA replication	9/210	286/18903	0.00481033	0.0246389	0.017282	SAMHD1/RRM2/CCNA2/CDK1/S100A11/DTL/GINS1/MCM6/CDC6	9
GO:1902751	BP	GO:1902751	positive regulation of cell cycle G2/M phase transition	3/210	31/18903	0.00483105	0.0247037	0.0173274	CCNB1/CDK1/DTL	3
GO:0010389	BP	GO:0010389	regulation of G2/M transition of mitotic cell cycle	5/210	99/18903	0.00496133	0.0253276	0.017765	NABP1/CCNB1/CDK1/DTL/CDC6	5
GO:0000086	BP	GO:0000086	G2/M transition of mitotic cell cycle	6/210	142/18903	0.00513121	0.0260874	0.018298	NABP1/CCNA2/CCNB1/CDK1/DTL/CDC6	6
GO:0002532	BP	GO:0002532	production of molecular mediator involved in inflammatory response	5/210	100/18903	0.00517631	0.0260874	0.018298	GBP5/CLEC7A/LILRB4/EZH2/TREM2	5
GO:0002361	BP	GO:0002361	CD4-positive, CD25-positive, alpha-beta regulatory T cell differentiation	2/210	10/18903	0.00521238	0.0260874	0.018298	HLA-DRB1/IFNG	2
GO:0002676	BP	GO:0002676	regulation of chronic inflammatory response	2/210	10/18903	0.00521238	0.0260874	0.018298	IDO1/CCL5	2
GO:0032815	BP	GO:0032815	negative regulation of natural killer cell activation	2/210	10/18903	0.00521238	0.0260874	0.018298	HAVCR2/HLA-F	2
GO:0035747	BP	GO:0035747	natural killer cell chemotaxis	2/210	10/18903	0.00521238	0.0260874	0.018298	CCL5/CCL2	2
GO:0045657	BP	GO:0045657	positive regulation of monocyte differentiation	2/210	10/18903	0.00521238	0.0260874	0.018298	HLA-DRB1/CD74	2
GO:0070099	BP	GO:0070099	regulation of chemokine-mediated signaling pathway	2/210	10/18903	0.00521238	0.0260874	0.018298	TREM2/CCL5	2
GO:0070391	BP	GO:0070391	response to lipoteichoic acid	2/210	10/18903	0.00521238	0.0260874	0.018298	TLR2/TREM2	2
GO:0071223	BP	GO:0071223	cellular response to lipoteichoic acid	2/210	10/18903	0.00521238	0.0260874	0.018298	TLR2/TREM2	2
GO:1903980	BP	GO:1903980	positive regulation of microglial cell activation	2/210	10/18903	0.00521238	0.0260874	0.018298	CTSC/TREM2	2
GO:2000425	BP	GO:2000425	regulation of apoptotic cell clearance	2/210	10/18903	0.00521238	0.0260874	0.018298	TREM2/CCL2	2
GO:0007565	BP	GO:0007565	female pregnancy	7/210	189/18903	0.00527423	0.0262924	0.0184418	CD38/HAVCR2/UCP2/TIMP1/IDO1/SLC38A1/ACSL4	7
GO:0046579	BP	GO:0046579	positive regulation of Ras protein signal transduction	4/210	63/18903	0.00528695	0.0262924	0.0184418	GPR65/ARHGEF3/GPR18/RASGRP1	4
GO:0051482	BP	GO:0051482	positive regulation of cytosolic calcium ion concentration involved in phospholipase C-activating G protein-coupled signaling pathway	3/210	32/18903	0.00528767	0.0262924	0.0184418	GPR65/C3AR1/GPR18	3
GO:0051642	BP	GO:0051642	centrosome localization	3/210	32/18903	0.00528767	0.0262924	0.0184418	MAD2L1/ASPM/DLGAP5	3
GO:2001056	BP	GO:2001056	positive regulation of cysteine-type endopeptidase activity	6/210	143/18903	0.00530756	0.0263486	0.0184812	LAPTM5/NLRC4/CLEC7A/AIM2/LCK/S100A9	6
GO:1905477	BP	GO:1905477	positive regulation of protein localization to membrane	5/210	101/18903	0.00539781	0.0267532	0.018765	ITGB2/GZMB/IFNG/LGALS3/TREM2	5
GO:0010972	BP	GO:0010972	negative regulation of G2/M transition of mitotic cell cycle	4/210	64/18903	0.00559124	0.027578	0.0193435	NABP1/CDK1/DTL/CDC6	4
GO:0035306	BP	GO:0035306	positive regulation of dephosphorylation	4/210	64/18903	0.00559124	0.027578	0.0193435	LILRB2/PLEK/PTPRC/IFNG	4
GO:0048524	BP	GO:0048524	positive regulation of viral process	4/210	64/18903	0.00559124	0.027578	0.0193435	TOP2A/HLA-DRB1/CD74/CCL5	4
GO:0001782	BP	GO:0001782	B cell homeostasis	3/210	33/18903	0.00576939	0.0283124	0.0198586	TNFSF13B/DOCK11/CD74	3
GO:0061842	BP	GO:0061842	microtubule organizing center localization	3/210	33/18903	0.00576939	0.0283124	0.0198586	MAD2L1/ASPM/DLGAP5	3
GO:0090279	BP	GO:0090279	regulation of calcium ion import	3/210	33/18903	0.00576939	0.0283124	0.0198586	LGALS3/CCL2/SPINK1	3
GO:0045055	BP	GO:0045055	regulated exocytosis	8/210	242/18903	0.0057771	0.0283124	0.0198586	ITGB2/FCGR3A/PLEK/HLA-F/STX11/CORO1A/RAC2/RASGRP1	8
GO:0045765	BP	GO:0045765	regulation of angiogenesis	10/210	349/18903	0.00580208	0.0283894	0.0199126	STAT1/EMILIN2/CXCL10/C3AR1/GPNMB/PKM/THBS2/CXCR4/CHI3L1/CXCL13	10
GO:0030099	BP	GO:0030099	myeloid cell differentiation	11/210	407/18903	0.00597485	0.0291882	0.0204729	STAT1/TLR2/C1QC/LILRB4/HLA-DRB1/CD74/IL23A/IFNG/TREM2/ISG15/CCL19	11
GO:0007051	BP	GO:0007051	spindle organization	7/210	195/18903	0.00623278	0.0302676	0.02123	NDC80/CCNB1/ASPM/PRC1/DLGAP5/TPX2/STMN1	7
GO:1902750	BP	GO:1902750	negative regulation of cell cycle G2/M phase transition	4/210	66/18903	0.00623442	0.0302676	0.02123	NABP1/CDK1/DTL/CDC6	4
GO:0002323	BP	GO:0002323	natural killer cell activation involved in immune response	3/210	34/18903	0.00627656	0.0302676	0.02123	FCGR3A/HLA-F/CORO1A	3
GO:0035025	BP	GO:0035025	positive regulation of Rho protein signal transduction	3/210	34/18903	0.00627656	0.0302676	0.02123	GPR65/ARHGEF3/GPR18	3
GO:0055094	BP	GO:0055094	response to lipoprotein particle	3/210	34/18903	0.00627656	0.0302676	0.02123	FCER1G/ITGB2/TREM2	3
GO:0002604	BP	GO:0002604	regulation of dendritic cell antigen processing and presentation	2/210	11/18903	0.00632428	0.0302676	0.02123	CD74/CCL19	2
GO:0002725	BP	GO:0002725	negative regulation of T cell cytokine production	2/210	11/18903	0.00632428	0.0302676	0.02123	LILRB4/HLA-F	2
GO:0002765	BP	GO:0002765	immune response-inhibiting signal transduction	2/210	11/18903	0.00632428	0.0302676	0.02123	LILRB2/LILRB4	2
GO:0033625	BP	GO:0033625	positive regulation of integrin activation	2/210	11/18903	0.00632428	0.0302676	0.02123	PLEK/CXCL13	2
GO:0033632	BP	GO:0033632	regulation of cell-cell adhesion mediated by integrin	2/210	11/18903	0.00632428	0.0302676	0.02123	CCL5/CXCL13	2
GO:0034350	BP	GO:0034350	regulation of glial cell apoptotic process	2/210	11/18903	0.00632428	0.0302676	0.02123	TREM2/CCL2	2
GO:0045628	BP	GO:0045628	regulation of T-helper 2 cell differentiation	2/210	11/18903	0.00632428	0.0302676	0.02123	CD86/IL18	2
GO:0051133	BP	GO:0051133	regulation of NK T cell activation	2/210	11/18903	0.00632428	0.0302676	0.02123	IL18/IL23A	2
GO:0007200	BP	GO:0007200	phospholipase C-activating G protein-coupled receptor signaling pathway	5/210	105/18903	0.00635103	0.0303482	0.0212866	GPR65/C3AR1/FPR1/FPR3/GPR18	5
GO:0050796	BP	GO:0050796	regulation of insulin secretion	6/210	149/18903	0.00646034	0.0308225	0.0216192	CD38/HLA-DRB1/UCP2/IFNG/CCL5/ACSL4	6
GO:0051259	BP	GO:0051259	protein complex oligomerization	8/210	247/18903	0.00650974	0.030985	0.0217332	NLRC4/GBP5/SAMHD1/ECT2/RRM2/HLA-DRB1/CD74/ISG15	8
GO:1901342	BP	GO:1901342	regulation of vasculature development	10/210	355/18903	0.00651464	0.030985	0.0217332	STAT1/EMILIN2/CXCL10/C3AR1/GPNMB/PKM/THBS2/CXCR4/CHI3L1/CXCL13	10
GO:0042531	BP	GO:0042531	positive regulation of tyrosine phosphorylation of STAT protein	4/210	67/18903	0.00657368	0.0312174	0.0218962	IL18/IL23A/IFNG/CCL5	4
GO:0002444	BP	GO:0002444	myeloid leukocyte mediated immunity	5/210	107/18903	0.0068694	0.0324706	0.0227753	FCGR1A/ITGB2/FCGR3A/RAC2/RASGRP1	5
GO:0014013	BP	GO:0014013	regulation of gliogenesis	5/210	107/18903	0.0068694	0.0324706	0.0227753	TLR2/EZH2/EGR2/TREM2/CXCR4	5
GO:0062207	BP	GO:0062207	regulation of pattern recognition receptor signaling pathway	5/210	107/18903	0.0068694	0.0324706	0.0227753	IRF1/TLR2/BIRC3/TREM2/RSAD2	5
GO:0002704	BP	GO:0002704	negative regulation of leukocyte mediated immunity	4/210	68/18903	0.00692497	0.0326326	0.0228888	HAVCR2/PTPRC/LILRB4/HLA-F	4
GO:0045670	BP	GO:0045670	regulation of osteoclast differentiation	4/210	68/18903	0.00692497	0.0326326	0.0228888	LILRB4/IL23A/IFNG/TREM2	4
GO:0051047	BP	GO:0051047	positive regulation of secretion	9/210	304/18903	0.00708762	0.0333478	0.0233905	CD38/ITGB2/TLR2/HLA-F/HLA-DRB1/IFNG/TREM2/ACSL4/SPINK1	9
GO:0002260	BP	GO:0002260	lymphocyte homeostasis	4/210	69/18903	0.00728844	0.03424	0.0240163	TNFSF13B/CORO1A/DOCK11/CD74	4
GO:0010922	BP	GO:0010922	positive regulation of phosphatase activity	3/210	36/18903	0.00736857	0.0345106	0.0242061	PLEK/PTPRC/IFNG	3
GO:0050869	BP	GO:0050869	negative regulation of B cell activation	3/210	36/18903	0.00736857	0.0345106	0.0242061	LAPTM5/SAMSN1/MNDA	3
GO:0006216	BP	GO:0006216	cytidine catabolic process	2/210	12/18903	0.0075339	0.0346598	0.0243108	APOBEC3G/APOBEC3B	2
GO:0009972	BP	GO:0009972	cytidine deamination	2/210	12/18903	0.0075339	0.0346598	0.0243108	APOBEC3G/APOBEC3B	2
GO:0016554	BP	GO:0016554	cytidine to uridine editing	2/210	12/18903	0.0075339	0.0346598	0.0243108	APOBEC3G/APOBEC3B	2
GO:0032490	BP	GO:0032490	detection of molecule of bacterial origin	2/210	12/18903	0.0075339	0.0346598	0.0243108	TLR2/TREM2	2
GO:0034154	BP	GO:0034154	toll-like receptor 7 signaling pathway	2/210	12/18903	0.0075339	0.0346598	0.0243108	HAVCR2/RSAD2	2
GO:0043380	BP	GO:0043380	regulation of memory T cell differentiation	2/210	12/18903	0.0075339	0.0346598	0.0243108	HLA-DRB1/IL23A	2
GO:0046087	BP	GO:0046087	cytidine metabolic process	2/210	12/18903	0.0075339	0.0346598	0.0243108	APOBEC3G/APOBEC3B	2
GO:0070493	BP	GO:0070493	thrombin-activated receptor signaling pathway	2/210	12/18903	0.0075339	0.0346598	0.0243108	PLEK/STMN1	2
GO:0090232	BP	GO:0090232	positive regulation of spindle checkpoint	2/210	12/18903	0.0075339	0.0346598	0.0243108	NDC80/MAD2L1	2
GO:0090267	BP	GO:0090267	positive regulation of mitotic cell cycle spindle assembly checkpoint	2/210	12/18903	0.0075339	0.0346598	0.0243108	NDC80/MAD2L1	2
GO:0140719	BP	GO:0140719	constitutive heterochromatin formation	2/210	12/18903	0.0075339	0.0346598	0.0243108	EZH2/HELLS	2
GO:0044403	BP	GO:0044403	biological process involved in symbiotic interaction	9/210	307/18903	0.00753622	0.0346598	0.0243108	CD86/CCR5/HLA-DRB1/CD74/CDK1/CCL8/FCN1/CCL5/CXCR4	9
GO:0008360	BP	GO:0008360	regulation of cell shape	6/210	154/18903	0.00755187	0.0346797	0.0243247	ITGB2/CORO1A/EPB41L3/RAC2/PLXNC1/CCL2	6
GO:1902749	BP	GO:1902749	regulation of cell cycle G2/M phase transition	5/210	110/18903	0.00770139	0.0352815	0.0247468	NABP1/CCNB1/CDK1/DTL/CDC6	5
GO:0051701	BP	GO:0051701	biological process involved in interaction with host	7/210	203/18903	0.00770594	0.0352815	0.0247468	CD86/CCR5/HLA-DRB1/CD74/CDK1/FCN1/CXCR4	7
GO:0071402	BP	GO:0071402	cellular response to lipoprotein particle stimulus	3/210	37/18903	0.00795402	0.0363629	0.0255054	FCER1G/ITGB2/TREM2	3
GO:0051057	BP	GO:0051057	positive regulation of small GTPase mediated signal transduction	4/210	71/18903	0.00805265	0.036759	0.0257831	GPR65/ARHGEF3/GPR18/RASGRP1	4
GO:0090316	BP	GO:0090316	positive regulation of intracellular protein transport	6/210	157/18903	0.0082674	0.0376831	0.0264313	ITGB2/ECT2/RAC2/CDK1/GZMB/IFNG	6
GO:0010742	BP	GO:0010742	macrophage derived foam cell differentiation	3/210	38/18903	0.00856613	0.0389289	0.0273051	STAT1/IL18/PLA2G2A	3
GO:0040001	BP	GO:0040001	establishment of mitotic spindle localization	3/210	38/18903	0.00856613	0.0389289	0.0273051	NDC80/MAD2L1/NUSAP1	3
GO:0007229	BP	GO:0007229	integrin-mediated signaling pathway	5/210	113/18903	0.00860107	0.0390298	0.0273759	ITGB2/PLEK/ITGA4/TIMP1/ISG15	5
GO:0002524	BP	GO:0002524	hypersensitivity	2/210	13/18903	0.00883896	0.0395237	0.0277224	FCGR1A/FCGR3A	2
GO:0031392	BP	GO:0031392	regulation of prostaglandin biosynthetic process	2/210	13/18903	0.00883896	0.0395237	0.0277224	CD74/FABP5	2
GO:0032621	BP	GO:0032621	interleukin-18 production	2/210	13/18903	0.00883896	0.0395237	0.0277224	GBP5/TLR2	2
GO:0032661	BP	GO:0032661	regulation of interleukin-18 production	2/210	13/18903	0.00883896	0.0395237	0.0277224	GBP5/TLR2	2
GO:0036006	BP	GO:0036006	cellular response to macrophage colony-stimulating factor stimulus	2/210	13/18903	0.00883896	0.0395237	0.0277224	TLR2/TREM2	2
GO:0042492	BP	GO:0042492	gamma-delta T cell differentiation	2/210	13/18903	0.00883896	0.0395237	0.0277224	PTPRC/GPR18	2
GO:0043379	BP	GO:0043379	memory T cell differentiation	2/210	13/18903	0.00883896	0.0395237	0.0277224	HLA-DRB1/IL23A	2
GO:0045006	BP	GO:0045006	DNA deamination	2/210	13/18903	0.00883896	0.0395237	0.0277224	APOBEC3G/APOBEC3B	2
GO:0051132	BP	GO:0051132	NK T cell activation	2/210	13/18903	0.00883896	0.0395237	0.0277224	IL18/IL23A	2
GO:0070486	BP	GO:0070486	leukocyte aggregation	2/210	13/18903	0.00883896	0.0395237	0.0277224	RAC2/S100A9	2
GO:0044703	BP	GO:0044703	multi-organism reproductive process	7/210	209/18903	0.00896905	0.040047	0.0280894	CD38/HAVCR2/UCP2/TIMP1/IDO1/SLC38A1/ACSL4	7
GO:0032570	BP	GO:0032570	response to progesterone	3/210	39/18903	0.00920516	0.0409222	0.0287033	CD38/TLR2/TYMS	3
GO:0090077	BP	GO:0090077	foam cell differentiation	3/210	39/18903	0.00920516	0.0409222	0.0287033	STAT1/IL18/PLA2G2A	3
GO:0097242	BP	GO:0097242	amyloid-beta clearance	3/210	39/18903	0.00920516	0.0409222	0.0287033	ITGB2/IFNG/TREM2	3
GO:0032414	BP	GO:0032414	positive regulation of ion transmembrane transporter activity	5/210	115/18903	0.00923974	0.0410164	0.0287694	CTSS/ATP1B3/IFNG/TREM2/CCL2	5
GO:0045123	BP	GO:0045123	cellular extravasation	4/210	74/18903	0.00929461	0.0411407	0.0288565	ITGA4/PTGER4/SELL/CCL2	4
GO:0050688	BP	GO:0050688	regulation of defense response to virus	4/210	74/18903	0.00929461	0.0411407	0.0288565	STAT1/AIM2/APOBEC3G/IL23A	4
GO:0042307	BP	GO:0042307	positive regulation of protein import into nucleus	3/210	40/18903	0.00987134	0.0435676	0.0305588	ECT2/CDK1/IFNG	3
GO:1900016	BP	GO:1900016	negative regulation of cytokine production involved in inflammatory response	3/210	40/18903	0.00987134	0.0435676	0.0305588	LILRB4/EZH2/TREM2	3
GO:0021782	BP	GO:0021782	glial cell development	5/210	117/18903	0.00991039	0.043677	0.0306355	TLR2/C1QA/IFNG/TREM2/S100A9	5
GO:0051091	BP	GO:0051091	positive regulation of DNA-binding transcription factor activity	8/210	266/18903	0.00995078	0.043792	0.0307162	NLRC4/TLR2/CLEC7A/AIM2/TRAF5/IL18/CARD16/S100A9	8
GO:0002475	BP	GO:0002475	antigen processing and presentation via MHC class Ib	2/210	14/18903	0.0102372	0.044604	0.0312857	TAP2/HLA-F	2
GO:0046131	BP	GO:0046131	pyrimidine ribonucleoside metabolic process	2/210	14/18903	0.0102372	0.044604	0.0312857	APOBEC3G/APOBEC3B	2
GO:0046133	BP	GO:0046133	pyrimidine ribonucleoside catabolic process	2/210	14/18903	0.0102372	0.044604	0.0312857	APOBEC3G/APOBEC3B	2
GO:0046598	BP	GO:0046598	positive regulation of viral entry into host cell	2/210	14/18903	0.0102372	0.044604	0.0312857	HLA-DRB1/CD74	2
GO:0075294	BP	GO:0075294	positive regulation by symbiont of entry into host	2/210	14/18903	0.0102372	0.044604	0.0312857	HLA-DRB1/CD74	2
GO:0090715	BP	GO:0090715	immunological memory formation process	2/210	14/18903	0.0102372	0.044604	0.0312857	HLA-DRB1/IL23A	2
GO:1902969	BP	GO:1902969	mitotic DNA replication	2/210	14/18903	0.0102372	0.044604	0.0312857	GINS1/MCM6	2
GO:0051281	BP	GO:0051281	positive regulation of release of sequestered calcium ion into cytosol	3/210	41/18903	0.0105649	0.0459662	0.0322412	CXCL11/CXCL10/CXCL9	3
GO:0002455	BP	GO:0002455	humoral immune response mediated by circulating immunoglobulin	5/210	119/18903	0.0106138	0.0461134	0.0323444	C1QB/C1QC/PTPRC/C1QA/TREM2	5
GO:0006919	BP	GO:0006919	activation of cysteine-type endopeptidase activity involved in apoptotic process	4/210	77/18903	0.0106551	0.0462274	0.0324244	LAPTM5/NLRC4/LCK/S100A9	4
GO:1901214	BP	GO:1901214	regulation of neuron death	9/210	325/18903	0.0106996	0.0463548	0.0325137	ITGB2/HLA-F/CORO1A/C1QA/IFNG/GPNMB/TREM2/CCL5/CCL2	9
GO:0044706	BP	GO:0044706	multi-multicellular organism process	7/210	218/18903	0.0111399	0.0481943	0.033804	CD38/HAVCR2/UCP2/TIMP1/IDO1/SLC38A1/ACSL4	7
GO:0002714	BP	GO:0002714	positive regulation of B cell mediated immunity	3/210	42/18903	0.011286	0.0486887	0.0341508	FCGR1A/PTPRC/TREM2	3
GO:0002891	BP	GO:0002891	positive regulation of immunoglobulin mediated immune response	3/210	42/18903	0.011286	0.0486887	0.0341508	FCGR1A/PTPRC/TREM2	3
GO:1902904	BP	GO:1902904	negative regulation of supramolecular fiber organization	6/210	169/18903	0.0116208	0.0497015	0.0348612	CORO1A/TMSB10/CAPG/TPX2/STMN1/TREM2	6
GO:0000212	BP	GO:0000212	meiotic spindle organization	2/210	15/18903	0.0117264	0.0497015	0.0348612	NDC80/ASPM	2
GO:0042976	BP	GO:0042976	activation of Janus kinase activity	2/210	15/18903	0.0117264	0.0497015	0.0348612	IL23A/CCL5	2
GO:0045064	BP	GO:0045064	T-helper 2 cell differentiation	2/210	15/18903	0.0117264	0.0497015	0.0348612	CD86/IL18	2
GO:0070234	BP	GO:0070234	positive regulation of T cell apoptotic process	2/210	15/18903	0.0117264	0.0497015	0.0348612	IDO1/CCL5	2
GO:0071639	BP	GO:0071639	positive regulation of monocyte chemotactic protein-1 production	2/210	15/18903	0.0117264	0.0497015	0.0348612	CLEC7A/OAS1	2
GO:0090280	BP	GO:0090280	positive regulation of calcium ion import	2/210	15/18903	0.0117264	0.0497015	0.0348612	LGALS3/CCL2	2
GO:0097396	BP	GO:0097396	response to interleukin-17	2/210	15/18903	0.0117264	0.0497015	0.0348612	CXCL10/TRAF5	2
GO:0097398	BP	GO:0097398	cellular response to interleukin-17	2/210	15/18903	0.0117264	0.0497015	0.0348612	CXCL10/TRAF5	2
GO:1900426	BP	GO:1900426	positive regulation of defense response to bacterium	2/210	15/18903	0.0117264	0.0497015	0.0348612	HAVCR2/EMILIN2	2
GO:1902563	BP	GO:1902563	regulation of neutrophil activation	2/210	15/18903	0.0117264	0.0497015	0.0348612	ITGB2/PLA2G2A	2
GO:2001279	BP	GO:2001279	regulation of unsaturated fatty acid biosynthetic process	2/210	15/18903	0.0117264	0.0497015	0.0348612	CD74/FABP5	2
GO:0002698	BP	GO:0002698	negative regulation of immune effector process	5/210	122/18903	0.0117317	0.0497015	0.0348612	HAVCR2/PTPRC/LILRB4/HLA-F/LGALS3	5
GO:0009897	CC	GO:0009897	external side of plasma membrane	27/210	462/19869	5.87806e-13	1.71639e-10	1.24986e-10	FCGR1A/CD86/CSF2RB/FCER1G/TLR8/ITGB2/FCGR3A/CXCR6/PTPRC/HLA-F/SLAMF7/CCR5/ITGA4/HLA-DRB1/CD8A/CXCL10/CD74/CCRL2/CD27/CXCL9/CD48/FCN1/CD2/CD3D/SLC38A1/CD83/CXCR4	27
GO:0042611	CC	GO:0042611	MHC protein complex	9/210	25/19869	2.4457e-12	2.97105e-10	2.16349e-10	HLA-DMA/HLA-DMB/HLA-F/HLA-DRB1/CD74/HLA-DQA1/HLA-DOA/HLA-DQB1/HLA-DRB5	9
GO:0042613	CC	GO:0042613	MHC class II protein complex	8/210	17/19869	3.05245e-12	2.97105e-10	2.16349e-10	HLA-DMA/HLA-DMB/HLA-DRB1/CD74/HLA-DQA1/HLA-DOA/HLA-DQB1/HLA-DRB5	8
GO:0001772	CC	GO:0001772	immunological synapse	8/210	45/19869	2.09971e-08	1.53279e-06	1.11616e-06	CD53/HAVCR2/CORO1A/HLA-DRB1/GZMA/LCK/GZMB/LGALS3	8
GO:0030666	CC	GO:0030666	endocytic vesicle membrane	13/210	194/19869	1.55261e-07	9.06727e-06	6.6027e-06	FCGR1A/TAP1/TAP2/TLR2/HLA-F/CORO1A/RAC2/HLA-DRB1/CD74/HLA-DQA1/CD3D/HLA-DQB1/HLA-DRB5	13
GO:0071556	CC	GO:0071556	integral component of lumenal side of endoplasmic reticulum membrane	6/210	29/19869	5.03294e-07	2.09946e-05	1.5288e-05	HLA-F/HLA-DRB1/CD74/HLA-DQA1/HLA-DQB1/HLA-DRB5	6
GO:0098553	CC	GO:0098553	lumenal side of endoplasmic reticulum membrane	6/210	29/19869	5.03294e-07	2.09946e-05	1.5288e-05	HLA-F/HLA-DRB1/CD74/HLA-DQA1/HLA-DQB1/HLA-DRB5	6
GO:0030139	CC	GO:0030139	endocytic vesicle	16/210	343/19869	8.09219e-07	2.95365e-05	2.15082e-05	FCGR1A/TAP1/CTSS/TAP2/NCF2/TLR2/HLA-F/CORO1A/RAC2/HLA-DRB1/CD74/HLA-DQA1/CD3D/SAA1/HLA-DQB1/HLA-DRB5	16
GO:0098576	CC	GO:0098576	lumenal side of membrane	6/210	35/19869	1.63124e-06	5.29245e-05	3.85391e-05	HLA-F/HLA-DRB1/CD74/HLA-DQA1/HLA-DQB1/HLA-DRB5	6
GO:0030667	CC	GO:0030667	secretory granule membrane	14/210	313/19869	6.50637e-06	0.000189986	0.000138346	CD38/CD53/LILRB2/FCER1G/ITGB2/TLR2/PTPRC/C3AR1/LHFPL2/FPR1/FABP5/LGALS3/SELL/LAMP3	14
GO:0005765	CC	GO:0005765	lysosomal membrane	16/210	418/19869	1.01953e-05	0.000246497	0.000179497	LAPTM5/TLR8/HLA-DMA/HLA-DMB/DRAM1/HLA-F/HLA-DRB1/C3AR1/CD74/FPR1/HLA-DQA1/TRAF3IP3/HLA-DOA/LAMP3/HLA-DQB1/HLA-DRB5	16
GO:0098852	CC	GO:0098852	lytic vacuole membrane	16/210	418/19869	1.01953e-05	0.000246497	0.000179497	LAPTM5/TLR8/HLA-DMA/HLA-DMB/DRAM1/HLA-F/HLA-DRB1/C3AR1/CD74/FPR1/HLA-DQA1/TRAF3IP3/HLA-DOA/LAMP3/HLA-DQB1/HLA-DRB5	16
GO:0030669	CC	GO:0030669	clathrin-coated endocytic vesicle membrane	7/210	72/19869	1.09742e-05	0.000246497	0.000179497	FCGR1A/HLA-DRB1/CD74/HLA-DQA1/CD3D/HLA-DQB1/HLA-DRB5	7
GO:0000775	CC	GO:0000775	chromosome, centromeric region	12/210	250/19869	1.49733e-05	0.0003123	0.000227414	NDC80/EZH2/BUB1/TOP2A/NCAPG/CCNB1/MAD2L1/CENPW/CENPK/HELLS/ZWINT/OIP5	12
GO:0098687	CC	GO:0098687	chromosomal region	15/210	388/19869	1.7284e-05	0.000336461	0.000245008	NDC80/NABP1/EZH2/BUB1/TOP2A/NCAPG/CCNB1/MAD2L1/CDK1/CENPW/CENPK/HELLS/ZWINT/MCM6/OIP5	15
GO:0005774	CC	GO:0005774	vacuolar membrane	16/210	461/19869	3.37053e-05	0.000615121	0.000447925	LAPTM5/TLR8/HLA-DMA/HLA-DMB/DRAM1/HLA-F/HLA-DRB1/C3AR1/CD74/FPR1/HLA-DQA1/TRAF3IP3/HLA-DOA/LAMP3/HLA-DQB1/HLA-DRB5	16
GO:0045334	CC	GO:0045334	clathrin-coated endocytic vesicle	7/210	90/19869	4.74105e-05	0.000814345	0.000592998	FCGR1A/HLA-DRB1/CD74/HLA-DQA1/CD3D/HLA-DQB1/HLA-DRB5	7
GO:0012507	CC	GO:0012507	ER to Golgi transport vesicle membrane	6/210	63/19869	5.33919e-05	0.000866136	0.000630712	HLA-F/HLA-DRB1/CD74/HLA-DQA1/HLA-DQB1/HLA-DRB5	6
GO:0030176	CC	GO:0030176	integral component of endoplasmic reticulum membrane	9/210	164/19869	6.38501e-05	0.000979193	0.000713039	TAP1/TAP2/HLA-F/HLA-DRB1/CD74/HLA-DQA1/DHRS9/HLA-DQB1/HLA-DRB5	9
GO:0030134	CC	GO:0030134	COPII-coated ER to Golgi transport vesicle	7/210	95/19869	6.7068e-05	0.000979193	0.000713039	CTSC/HLA-F/HLA-DRB1/CD74/HLA-DQA1/HLA-DQB1/HLA-DRB5	7
GO:0031227	CC	GO:0031227	intrinsic component of endoplasmic reticulum membrane	9/210	172/19869	9.21346e-05	0.00128111	0.000932892	TAP1/TAP2/HLA-F/HLA-DRB1/CD74/HLA-DQA1/DHRS9/HLA-DQB1/HLA-DRB5	9
GO:0045335	CC	GO:0045335	phagocytic vesicle	8/210	139/19869	0.000117429	0.00155861	0.00113496	TAP1/CTSS/TAP2/NCF2/TLR2/HLA-F/CORO1A/RAC2	8
GO:0072686	CC	GO:0072686	mitotic spindle	9/210	183/19869	0.000147606	0.00187396	0.0013646	ECT2/MAD2L1/CDK1/ASPM/PRC1/CAPG/TPX2/NUSAP1/CDC6	9
GO:0101002	CC	GO:0101002	ficolin-1-rich granule	9/210	185/19869	0.000160207	0.00192108	0.00139891	CTSS/LILRB2/FCER1G/ITGB2/FPR1/FCN1/LGALS3/PKM/MNDA	9
GO:0030670	CC	GO:0030670	phagocytic vesicle membrane	6/210	77/19869	0.000164815	0.00192108	0.00139891	TAP1/TAP2/TLR2/HLA-F/CORO1A/RAC2	6
GO:0034774	CC	GO:0034774	secretory granule lumen	12/210	322/19869	0.000171055	0.00192108	0.00139891	SRGN/CTSC/DOCK2/S100A11/TIMP1/FCN1/FABP5/LYZ/PKM/MNDA/S100A9/CHI3L1	12
GO:0060205	CC	GO:0060205	cytoplasmic vesicle lumen	12/210	325/19869	0.000186356	0.0020154	0.0014676	SRGN/CTSC/DOCK2/S100A11/TIMP1/FCN1/FABP5/LYZ/PKM/MNDA/S100A9/CHI3L1	12
GO:0031983	CC	GO:0031983	vesicle lumen	12/210	327/19869	0.000197193	0.00205644	0.00149748	SRGN/CTSC/DOCK2/S100A11/TIMP1/FCN1/FABP5/LYZ/PKM/MNDA/S100A9/CHI3L1	12
GO:0062023	CC	GO:0062023	collagen-containing extracellular matrix	14/210	433/19869	0.00021925	0.00220762	0.00160757	CTSS/C1QB/CTSC/C1QC/C1QA/EMILIN2/TIMP1/FCN1/LGALS3/PKM/ANXA2P2/S100A9/THBS2/EFEMP1	14
GO:0070820	CC	GO:0070820	tertiary granule	8/210	164/19869	0.000363735	0.00354035	0.00257805	CTSS/CD53/LILRB2/FCER1G/ITGB2/FPR1/LGALS3/LYZ	8
GO:0101003	CC	GO:0101003	ficolin-1-rich granule membrane	5/210	61/19869	0.000462631	0.00435769	0.00317322	LILRB2/FCER1G/ITGB2/FPR1/LGALS3	5
GO:0030665	CC	GO:0030665	clathrin-coated vesicle membrane	7/210	132/19869	0.000515069	0.00470001	0.0034225	FCGR1A/HLA-DRB1/CD74/HLA-DQA1/CD3D/HLA-DQB1/HLA-DRB5	7
GO:0000779	CC	GO:0000779	condensed chromosome, centromeric region	8/210	174/19869	0.000539413	0.00477299	0.00347565	NDC80/BUB1/NCAPG/CCNB1/MAD2L1/CENPW/CENPK/ZWINT	8
GO:0005819	CC	GO:0005819	spindle	13/210	426/19869	0.000632249	0.0054299	0.003954	ECT2/CCNB1/MAD2L1/CDK1/ASPM/PRC1/DLGAP5/HMMR/CAPG/KIF20A/TPX2/NUSAP1/CDC6	13
GO:0005770	CC	GO:0005770	late endosome	10/210	288/19869	0.00102001	0.00850982	0.00619677	CTSS/HLA-DMA/HLA-DMB/VAMP5/MYO5A/HLA-DRB1/CD74/LAMP3/CXCR4/HLA-DRB5	10
GO:0030662	CC	GO:0030662	coated vesicle membrane	8/210	198/19869	0.00124845	0.0101264	0.00737391	FCGR1A/HLA-F/HLA-DRB1/CD74/HLA-DQA1/CD3D/HLA-DQB1/HLA-DRB5	8
GO:0000776	CC	GO:0000776	kinetochore	7/210	164/19869	0.00183181	0.0144565	0.0105271	NDC80/BUB1/CCNB1/MAD2L1/CENPW/CENPK/ZWINT	7
GO:0000307	CC	GO:0000307	cyclin-dependent protein kinase holoenzyme complex	4/210	50/19869	0.00190936	0.0146719	0.0106839	CCNA2/CCNB1/CDK1/CKS2	4
GO:0005581	CC	GO:0005581	collagen trimer	5/210	86/19869	0.00218942	0.0163926	0.0119369	C1QB/C1QC/C1QA/EMILIN2/FCN1	5
GO:0000922	CC	GO:0000922	spindle pole	7/210	172/19869	0.00239732	0.0175004	0.0127436	CCNB1/MAD2L1/ASPM/PRC1/DLGAP5/TPX2/CDC6	7
GO:0000793	CC	GO:0000793	condensed chromosome	9/210	273/19869	0.00256395	0.0182603	0.013297	NDC80/BUB1/TOP2A/NCAPG/CCNB1/MAD2L1/CENPW/CENPK/ZWINT	9
GO:0005775	CC	GO:0005775	vacuolar lumen	7/210	176/19869	0.00272623	0.0189538	0.013802	CTSS/IFI30/CTSC/CD74/FABP5/LYZ/MNDA	7
GO:0034364	CC	GO:0034364	high-density lipoprotein particle	3/210	27/19869	0.00282347	0.0191733	0.0139618	PLA2G7/SAA1/SAA2	3
GO:0032588	CC	GO:0032588	trans-Golgi network membrane	5/210	101/19869	0.00438586	0.0291062	0.0211948	HLA-DRB1/CD74/HLA-DQA1/HLA-DQB1/HLA-DRB5	5
GO:0031617	CC	GO:0031617	NMS complex	2/210	10/19869	0.00473135	0.0307012	0.0223563	NDC80/ZWINT	2
GO:0031252	CC	GO:0031252	cell leading edge	11/210	421/19869	0.00532964	0.0338316	0.0246359	SAMSN1/LCP1/PLEK/CORO1A/EPB41L3/RAC2/DOCK8/MYO5A/S100A11/CAPG/CXCR4	11
GO:0071162	CC	GO:0071162	CMG complex	2/210	11/19869	0.00574267	0.0347623	0.0253136	GINS1/MCM6	2
GO:0030135	CC	GO:0030135	coated vesicle	9/210	310/19869	0.00586966	0.0347623	0.0253136	FCGR1A/CTSC/HLA-F/HLA-DRB1/CD74/HLA-DQA1/CD3D/HLA-DQB1/HLA-DRB5	9
GO:0005766	CC	GO:0005766	primary lysosome	6/210	155/19869	0.006166	0.0347623	0.0253136	CTSC/C3AR1/FPR1/FABP5/LYZ/MNDA	6
GO:0042582	CC	GO:0042582	azurophil granule	6/210	155/19869	0.006166	0.0347623	0.0253136	CTSC/C3AR1/FPR1/FABP5/LYZ/MNDA	6
GO:0042470	CC	GO:0042470	melanosome	5/210	110/19869	0.00628134	0.0347623	0.0253136	MYO5A/ATP1B3/CAPG/GPNMB/ANXA2P2	5
GO:0048770	CC	GO:0048770	pigment granule	5/210	110/19869	0.00628134	0.0347623	0.0253136	MYO5A/ATP1B3/CAPG/GPNMB/ANXA2P2	5
GO:0034358	CC	GO:0034358	plasma lipoprotein particle	3/210	36/19869	0.00642864	0.0347623	0.0253136	PLA2G7/SAA1/SAA2	3
GO:1990777	CC	GO:1990777	lipoprotein particle	3/210	36/19869	0.00642864	0.0347623	0.0253136	PLA2G7/SAA1/SAA2	3
GO:0000940	CC	GO:0000940	outer kinetochore	2/210	12/19869	0.00684347	0.0356838	0.0259846	NDC80/CCNB1	2
GO:0031261	CC	GO:0031261	DNA replication preinitiation complex	2/210	12/19869	0.00684347	0.0356838	0.0259846	GINS1/MCM6	2
GO:0042581	CC	GO:0042581	specific granule	6/210	160/19869	0.00716754	0.0366721	0.0267043	CD53/ITGB2/DOCK2/C3AR1/LYZ/CHI3L1	6
GO:0030136	CC	GO:0030136	clathrin-coated vesicle	7/210	211/19869	0.00728419	0.0366721	0.0267043	FCGR1A/HLA-DRB1/CD74/HLA-DQA1/CD3D/HLA-DQB1/HLA-DRB5	7
GO:0070821	CC	GO:0070821	tertiary granule membrane	4/210	73/19869	0.00747719	0.0370057	0.0269472	CD53/LILRB2/FCER1G/ITGB2	4
GO:0044194	CC	GO:0044194	cytolytic granule	2/210	13/19869	0.00803177	0.0379058	0.0276026	SRGN/GZMB	2
GO:0032994	CC	GO:0032994	protein-lipid complex	3/210	39/19869	0.00804031	0.0379058	0.0276026	PLA2G7/SAA1/SAA2	3
GO:0045121	CC	GO:0045121	membrane raft	9/210	326/19869	0.00804849	0.0379058	0.0276026	ITGB2/TLR2/PTPRC/CD8A/LCK/CD48/BIRC3/CD2/TREM2	9
GO:0098857	CC	GO:0098857	membrane microdomain	9/210	327/19869	0.00820268	0.0380188	0.0276849	ITGB2/TLR2/PTPRC/CD8A/LCK/CD48/BIRC3/CD2/TREM2	9
GO:0031301	CC	GO:0031301	integral component of organelle membrane	10/210	390/19869	0.00877481	0.0400351	0.0291531	TAP1/TAP2/HLA-F/VAMP5/HLA-DRB1/CD74/HLA-DQA1/DHRS9/HLA-DQB1/HLA-DRB5	10
GO:0045120	CC	GO:0045120	pronucleus	2/210	14/19869	0.0093056	0.0418036	0.030441	EZH2/CCNA2	2
GO:0009898	CC	GO:0009898	cytoplasmic side of plasma membrane	6/210	173/19869	0.0103159	0.04564	0.0332346	PTPRC/LILRB4/TRAF5/LCK/SLA/CD2	6
GO:0023023	MF	GO:0023023	MHC protein complex binding	11/208	36/18432	1.36042e-13	6.14911e-11	4.99777e-11	LILRB2/HLA-DMA/HLA-DMB/HLA-DRB1/CD8A/CD74/HLA-DQA1/PKM/HLA-DOA/HLA-DQB1/HLA-DRB5	11
GO:0140375	MF	GO:0140375	immune receptor activity	17/208	148/18432	9.36677e-13	2.11689e-10	1.72053e-10	FCGR1A/LILRB2/CSF2RB/FCER1G/FCGR3A/CXCR6/CCR5/HLA-DRB1/C3AR1/CD74/CCRL2/FPR1/HLA-DQA1/FPR3/HLA-DOA/HLA-DQB1/CXCR4	17
GO:0023026	MF	GO:0023026	MHC class II protein complex binding	9/208	27/18432	9.80841e-12	1.4778e-09	1.2011e-09	HLA-DMA/HLA-DMB/HLA-DRB1/CD74/HLA-DQA1/PKM/HLA-DOA/HLA-DQB1/HLA-DRB5	9
GO:0042379	MF	GO:0042379	chemokine receptor binding	12/208	71/18432	2.21558e-11	2.50361e-09	2.03484e-09	CXCL11/STAT1/CXCL10/CCRL2/CXCL9/CCL8/CCL18/CCL5/CCL20/CCL2/CCL19/CXCL13	12
GO:0008009	MF	GO:0008009	chemokine activity	10/208	49/18432	1.51044e-10	1.36544e-08	1.10978e-08	CXCL11/CXCL10/CXCL9/CCL8/CCL18/CCL5/CCL20/CCL2/CCL19/CXCL13	10
GO:0048020	MF	GO:0048020	CCR chemokine receptor binding	9/208	47/18432	2.34624e-09	1.7675e-07	1.43656e-07	STAT1/CCRL2/CCL8/CCL18/CCL5/CCL20/CCL2/CCL19/CXCL13	9
GO:0005125	MF	GO:0005125	cytokine activity	16/208	237/18432	1.22541e-08	7.91267e-07	6.43112e-07	CXCL11/TNFSF13B/CXCL10/IL18/CXCL9/IL23A/CCL8/TIMP1/IFNG/CCL18/CCL5/IL32/CCL20/CCL2/CCL19/CXCL13	16
GO:0005126	MF	GO:0005126	cytokine receptor binding	17/208	273/18432	1.41147e-08	7.97481e-07	6.48162e-07	CXCL11/STAT1/TNFSF13B/CXCL10/TRAF5/CCRL2/IL18/CXCL9/IL23A/CCL8/IFNG/CCL18/CCL5/CCL20/CCL2/CCL19/CXCL13	17
GO:0042605	MF	GO:0042605	peptide antigen binding	7/208	37/18432	1.62742e-07	8.17324e-06	6.6429e-06	TAP1/TAP2/HLA-F/HLA-DRB1/HLA-DQA1/HLA-DQB1/HLA-DRB5	7
GO:0001664	MF	GO:0001664	G protein-coupled receptor binding	15/208	289/18432	1.06104e-06	4.79591e-05	3.89793e-05	CXCL11/STAT1/CXCL10/CCRL2/CXCL9/CCL8/FPR1/FCN1/CCL18/CCL5/CCL20/CCL2/SAA1/CCL19/CXCL13	15
GO:0032395	MF	GO:0032395	MHC class II receptor activity	4/208	10/18432	3.13736e-06	0.000120784	9.81686e-05	HLA-DRB1/HLA-DQA1/HLA-DOA/HLA-DQB1	4
GO:0048018	MF	GO:0048018	receptor ligand activity	19/208	491/18432	3.20665e-06	0.000120784	9.81686e-05	CXCL11/TNFSF13B/CXCL10/IL18/CXCL9/IL23A/CCL8/TIMP1/IFNG/LGALS3/GPNMB/CCL18/CCL5/IL32/CCL20/CCL2/CCL19/EFEMP1/CXCL13	19
GO:0030546	MF	GO:0030546	signaling receptor activator activity	19/208	498/18432	3.93522e-06	0.000136825	0.000111206	CXCL11/TNFSF13B/CXCL10/IL18/CXCL9/IL23A/CCL8/TIMP1/IFNG/LGALS3/GPNMB/CCL18/CCL5/IL32/CCL20/CCL2/CCL19/EFEMP1/CXCL13	19
GO:0042287	MF	GO:0042287	MHC protein binding	6/208	42/18432	7.18297e-06	0.000231907	0.000188485	TAP1/TAP2/LILRB2/CLEC7A/CD8A/CD74	6
GO:0015026	MF	GO:0015026	coreceptor activity	6/208	48/18432	1.58833e-05	0.000470875	0.000382709	CD86/CXCR6/CCR5/ITGA4/CD8A/CXCR4	6
GO:0005539	MF	GO:0005539	glycosaminoglycan binding	12/208	237/18432	1.66681e-05	0.000470875	0.000382709	CXCL11/TLR2/PTPRC/CXCL10/CCL8/HMMR/GPNMB/SELL/TREM2/THBS2/SAA1/CXCL13	12
GO:0042277	MF	GO:0042277	peptide binding	14/208	330/18432	2.42276e-05	0.000630659	0.000512576	TAP1/TAP2/LILRB2/ITGB2/TLR2/HLA-F/HLA-DRB1/C1QA/CD74/HLA-DQA1/TREM2/ITM2A/HLA-DQB1/HLA-DRB5	14
GO:0003823	MF	GO:0003823	antigen binding	10/208	171/18432	2.51148e-05	0.000630659	0.000512576	TAP1/TAP2/HLA-F/ITGA4/HLA-DRB1/HLA-DQA1/CD48/FCN1/HLA-DQB1/HLA-DRB5	10
GO:0019956	MF	GO:0019956	chemokine binding	5/208	33/18432	3.20044e-05	0.000761369	0.000618811	CXCR6/CCR5/ITGA4/CCRL2/CXCR4	5
GO:0045236	MF	GO:0045236	CXCR chemokine receptor binding	4/208	18/18432	4.25852e-05	0.000962425	0.000782222	CXCL11/CXCL10/CXCL9/CXCL13	4
GO:0001540	MF	GO:0001540	amyloid-beta binding	7/208	85/18432	4.93729e-05	0.00106269	0.000863717	LILRB2/ITGB2/TLR2/C1QA/CD74/TREM2/ITM2A	7
GO:0033218	MF	GO:0033218	amide binding	15/208	408/18432	6.43928e-05	0.00132298	0.00107527	TAP1/TAP2/LILRB2/ITGB2/TLR2/HLA-F/HLA-DRB1/C1QA/CD74/HLA-DQA1/TREM2/ITM2A/TYMS/HLA-DQB1/HLA-DRB5	15
GO:0042288	MF	GO:0042288	MHC class I protein binding	4/208	22/18432	9.82604e-05	0.00193103	0.00156947	TAP1/TAP2/LILRB2/CD8A	4
GO:0016493	MF	GO:0016493	C-C chemokine receptor activity	4/208	23/18432	0.0001179	0.00222044	0.00180469	CXCR6/CCR5/CCRL2/CXCR4	4
GO:0019865	MF	GO:0019865	immunoglobulin binding	4/208	24/18432	0.000140235	0.00240459	0.00195436	FCGR1A/FCER1G/FCGR3A/LGALS3	4
GO:0019957	MF	GO:0019957	C-C chemokine binding	4/208	24/18432	0.000140235	0.00240459	0.00195436	CXCR6/CCR5/CCRL2/CXCR4	4
GO:0008201	MF	GO:0008201	heparin binding	9/208	171/18432	0.000143637	0.00240459	0.00195436	CXCL11/PTPRC/CXCL10/CCL8/GPNMB/SELL/THBS2/SAA1/CXCL13	9
GO:0042608	MF	GO:0042608	T cell receptor binding	3/208	10/18432	0.000160327	0.00258813	0.00210354	DOCK2/HLA-DRB1/LCK	3
GO:0001637	MF	GO:0001637	G protein-coupled chemoattractant receptor activity	4/208	26/18432	0.000193844	0.00292059	0.00237374	CXCR6/CCR5/CCRL2/CXCR4	4
GO:0004950	MF	GO:0004950	chemokine receptor activity	4/208	26/18432	0.000193844	0.00292059	0.00237374	CXCR6/CCR5/CCRL2/CXCR4	4
GO:0019864	MF	GO:0019864	IgG binding	3/208	11/18432	0.000218617	0.00318598	0.00258944	FCGR1A/FCER1G/FCGR3A	3
GO:0038187	MF	GO:0038187	pattern recognition receptor activity	4/208	27/18432	0.000225556	0.00318598	0.00258944	TLR8/TLR2/CLEC7A/FCN1	4
GO:0019955	MF	GO:0019955	cytokine binding	8/208	144/18432	0.000233014	0.00319158	0.002594	GBP1/IL18BP/CXCR6/CCR5/ITGA4/CD74/CCRL2/CXCR4	8
GO:0004875	MF	GO:0004875	complement receptor activity	3/208	12/18432	0.000289068	0.0038429	0.00312336	C3AR1/FPR1/FPR3	3
GO:0016004	MF	GO:0016004	phospholipase activator activity	3/208	14/18432	0.000470368	0.00607446	0.00493709	LCK/CCL8/CCL5	3
GO:0042056	MF	GO:0042056	chemoattractant activity	4/208	36/18432	0.000699324	0.0087804	0.00713638	CXCL10/LGALS3/GPNMB/CCL5	4
GO:0004896	MF	GO:0004896	cytokine receptor activity	6/208	97/18432	0.000809379	0.00988754	0.00803622	CSF2RB/CXCR6/CCR5/CD74/CCRL2/CXCR4	6
GO:0060229	MF	GO:0060229	lipase activator activity	3/208	17/18432	0.000857035	0.0101942	0.00828546	LCK/CCL8/CCL5	3
GO:0061134	MF	GO:0061134	peptidase regulator activity	9/208	232/18432	0.00131535	0.0152446	0.0123903	NLRC4/CTSC/TNFAIP8/CD27/RARRES1/TIMP1/BIRC3/CARD16/SPINK1	9
GO:0061135	MF	GO:0061135	endopeptidase regulator activity	8/208	194/18432	0.00165169	0.0186641	0.0151695	NLRC4/TNFAIP8/CD27/RARRES1/TIMP1/BIRC3/CARD16/SPINK1	8
GO:0043027	MF	GO:0043027	cysteine-type endopeptidase inhibitor activity involved in apoptotic process	3/208	22/18432	0.00186197	0.0205271	0.0166836	TNFAIP8/CD27/BIRC3	3
GO:0019207	MF	GO:0019207	kinase regulator activity	9/208	246/18432	0.001966	0.0211579	0.0171964	LILRB4/RAC2/CXCL10/CCNA2/CCNB1/CKS2/TPX2/TREM2/CCL5	9
GO:0019887	MF	GO:0019887	protein kinase regulator activity	8/208	218/18432	0.00339726	0.0357107	0.0290243	LILRB4/RAC2/CXCL10/CCNA2/CCNB1/CKS2/TPX2/CCL5	8
GO:1901681	MF	GO:1901681	sulfur compound binding	9/208	270/18432	0.0036583	0.0367539	0.0298722	CXCL11/PTPRC/CXCL10/CCL8/GPNMB/SELL/THBS2/SAA1/CXCL13	9
GO:0004869	MF	GO:0004869	cysteine-type endopeptidase inhibitor activity	4/208	56/18432	0.00365913	0.0367539	0.0298722	TNFAIP8/CD27/BIRC3/CARD16	4
GO:0004866	MF	GO:0004866	endopeptidase inhibitor activity	7/208	180/18432	0.00440374	0.0432715	0.0351694	TNFAIP8/CD27/RARRES1/TIMP1/BIRC3/CARD16/SPINK1	7
GO:0001968	MF	GO:0001968	fibronectin binding	3/208	31/18432	0.00504471	0.0475044	0.0386097	CTSS/LILRB4/ITGA4	3
GO:0005164	MF	GO:0005164	tumor necrosis factor receptor binding	3/208	31/18432	0.00504471	0.0475044	0.0386097	STAT1/TNFSF13B/TRAF5	3
GO:0050786	MF	GO:0050786	RAGE receptor binding	2/208	10/18432	0.00537305	0.0489152	0.0397564	FPR1/S100A9	2
GO:0030414	MF	GO:0030414	peptidase inhibitor activity	7/208	187/18432	0.00541098	0.0489152	0.0397564	TNFAIP8/CD27/RARRES1/TIMP1/BIRC3/CARD16/SPINK1	7

## Sheet: Table S4_KEGG_all
	ID	Description	GeneRatio	BgRatio	pvalue	p.adjust	qvalue	geneID	Count
hsa05323	hsa05323	Rheumatoid arthritis	17/137	93/8622	5.94637e-14	1.21306e-11	9.01344e-12	942/10673/3689/3108/3109/7097/3123/3606/51561/3117/3458/3111/6352/6364/6347/3119/3127	17
hsa05140	hsa05140	Leishmaniasis	15/137	77/8622	7.30171e-13	6.06538e-11	4.50678e-11	2209/6772/3689/4688/2214/3108/3109/7097/3676/3123/3117/3458/3111/3119/3127	15
hsa04612	hsa04612	Antigen processing and presentation	15/137	78/8622	8.91968e-13	6.06538e-11	4.50678e-11	6890/1520/10437/6891/3108/3109/3134/3123/925/972/3117/3458/3111/3119/3127	15
hsa05150	hsa05150	Staphylococcus aureus infection	16/137	96/8622	1.53214e-12	7.81389e-11	5.80599e-11	2209/713/3689/2214/3108/3109/714/3123/712/719/2357/3117/2359/3111/3119/3127	16
hsa04145	hsa04145	Phagosome	19/137	152/8622	2.29248e-12	9.3533e-11	6.94982e-11	2209/6890/1520/6891/3689/4688/2214/3108/3109/7097/64581/3134/11151/3123/3117/3111/7058/3119/3127	19
hsa05152	hsa05152	Tuberculosis	20/137	180/8622	5.37462e-12	1.82737e-10	1.3578e-10	2209/6772/1520/2207/3689/2214/3108/3109/7097/64581/11151/3123/972/3606/51561/3117/3458/3111/3119/3127	20
hsa05330	hsa05330	Allograft rejection	11/137	38/8622	9.07905e-12	2.64589e-10	1.96599e-10	942/3108/3109/3134/3123/3002/3117/3458/3111/3119/3127	11
hsa05332	hsa05332	Graft-versus-host disease	11/137	42/8622	3.05981e-11	7.80251e-10	5.79753e-10	942/3108/3109/3134/3123/3002/3117/3458/3111/3119/3127	11
hsa04940	hsa04940	Type I diabetes mellitus	11/137	43/8622	4.05645e-11	9.19463e-10	6.83192e-10	942/3108/3109/3134/3123/3002/3117/3458/3111/3119/3127	11
hsa04672	hsa04672	Intestinal immune network for IgA production	11/137	49/8622	1.89477e-10	3.86534e-09	2.87208e-09	942/10673/3108/3109/3676/3123/3117/3111/3119/7852/3127	11
hsa05321	hsa05321	Inflammatory bowel disease	12/137	65/8622	3.13087e-10	5.80635e-09	4.31431e-09	6772/3108/3109/7097/3123/3606/51561/3117/3458/3111/3119/3127	12
hsa05169	hsa05169	Epstein-Barr virus infection	19/137	202/8622	3.5406e-10	6.01903e-09	4.47234e-09	6890/6772/6891/3108/3109/7097/3134/3123/3627/7188/890/3117/915/4939/3111/4938/9636/3119/3127	19
hsa05164	hsa05164	Influenza A	17/137	171/8622	1.37338e-09	2.15515e-08	1.60135e-08	6772/3108/3109/3123/3627/3606/3117/3458/4939/3111/4938/6352/4599/91543/6347/3119/3127	17
hsa05416	hsa05416	Viral myocarditis	11/137	60/8622	1.92093e-09	2.79907e-08	2.0798e-08	942/3689/3108/3109/3134/5880/3123/3117/3111/3119/3127	11
hsa04640	hsa04640	Hematopoietic cell lineage	13/137	99/8622	4.47724e-09	6.08905e-08	4.52437e-08	2209/952/3108/3109/3676/3123/925/3117/914/915/3111/3119/3127	13
hsa04061	hsa04061	Viral protein interaction with cytokine and cytokine receptor	13/137	100/8622	5.07723e-09	6.47347e-08	4.81001e-08	6373/1234/3627/3606/4283/6355/6362/6352/6364/6347/6363/7852/10563	13
hsa05320	hsa05320	Autoimmune thyroid disease	10/137	53/8622	8.04166e-09	9.23412e-08	6.86127e-08	942/3108/3109/3134/3123/3002/3117/3111/3119/3127	10
hsa04062	hsa04062	Chemokine signaling pathway	17/137	192/8622	8.14775e-09	9.23412e-08	6.86127e-08	6373/6772/10663/1794/5880/1234/3627/4283/6355/3702/6362/6352/6364/6347/6363/7852/10563	17
hsa05310	hsa05310	Asthma	8/137	31/8622	1.91925e-08	2.06067e-07	1.53115e-07	2207/3108/3109/3123/3117/3111/3119/3127	8
hsa04514	hsa04514	Cell adhesion molecules	15/137	158/8622	2.56036e-08	2.61156e-07	1.94048e-07	942/3689/3108/3109/5788/3134/3676/3123/925/3117/914/6402/3111/3119/3127	15
hsa05322	hsa05322	Systemic lupus erythematosus	14/137	137/8622	3.0048e-08	2.91895e-07	2.16888e-07	2209/942/713/2214/3108/3109/714/3123/712/3117/3458/3111/3119/3127	14
hsa04060	hsa04060	Cytokine-cytokine receptor interaction	20/137	297/8622	3.9637e-08	3.67543e-07	2.73097e-07	6373/1439/10673/10663/1234/3627/939/3606/4283/51561/6355/3458/6362/6352/9235/6364/6347/6363/7852/10563	20
hsa04659	hsa04659	Th17 cell differentiation	12/137	108/8622	1.21241e-07	1.07535e-06	7.99023e-07	6772/3108/3109/3123/3932/51561/3117/3458/915/3111/3119/3127	12
hsa05145	hsa05145	Toxoplasmosis	12/137	111/8622	1.64645e-07	1.39948e-06	1.03986e-06	6772/3108/3109/7097/1234/3123/3117/330/3458/3111/3119/3127	12
hsa04658	hsa04658	Th1 and Th2 cell differentiation	11/137	92/8622	1.95552e-07	1.59571e-06	1.18567e-06	6772/3108/3109/3123/3932/3117/3458/915/3111/3119/3127	11
hsa04621	hsa04621	NOD-like receptor signaling pathway	14/137	186/8622	1.34941e-06	1.05877e-05	7.86702e-06	2633/6772/58484/115362/115361/9447/7188/3606/330/114769/4939/4938/6352/6347	14
hsa05166	hsa05166	Human T-cell leukemia virus 1 infection	15/137	222/8622	2.17081e-06	1.64016e-05	1.2187e-05	3689/3108/3109/3134/3123/890/3932/4085/1959/3117/915/3111/3119/4316/3127	15
hsa05170	hsa05170	Human immunodeficiency virus 1 infection	14/137	212/8622	6.31423e-06	4.60037e-05	3.41823e-05	6890/6891/7097/25939/3134/60489/5880/1234/7188/891/9582/983/915/7852	14
hsa05340	hsa05340	Primary immunodeficiency	6/137	38/8622	2.62096e-05	0.000184371	0.000136994	6890/6891/5788/925/3932/915	6
hsa05171	hsa05171	Coronavirus disease - COVID-19	13/137	232/8622	7.70932e-05	0.000524234	0.000389523	6772/713/51311/7097/714/712/3627/719/4939/4938/4599/9636/6347	13
hsa05144	hsa05144	Malaria	6/137	50/8622	0.000129036	0.000849138	0.000630939	3689/7097/3606/3458/7058/6347	6
hsa05142	hsa05142	Chagas disease	8/137	102/8622	0.000206941	0.00131925	0.000980248	713/7097/714/712/3458/915/6352/6347	8
hsa04380	hsa04380	Osteoclast differentiation	9/137	135/8622	0.000285436	0.00176451	0.00131109	2209/6772/10288/4688/2214/11006/3932/3458/54209	9
hsa04620	hsa04620	Toll-like receptor signaling pathway	8/137	108/8622	0.000306739	0.00184043	0.0013675	6373/942/6772/51311/7097/3627/4283/6352	8
hsa03250	hsa03250	Viral life cycle - HIV-1	6/137	63/8622	0.000466005	0.00271615	0.00201819	25939/60489/1234/9582/4599/7852	6
hsa04613	hsa04613	Neutrophil extracellular trap formation	10/137	191/8622	0.000902051	0.00511162	0.00379811	2209/51311/3689/4688/2214/7097/64581/5880/2357/2359	10
hsa04650	hsa04650	Natural killer cell mediated cytotoxicity	8/137	132/8622	0.00116707	0.00643467	0.00478118	2207/3689/2214/5880/3932/3002/962/3458	8
hsa05133	hsa05133	Pertussis	6/137	76/8622	0.00126706	0.0068021	0.00505419	713/3659/3689/714/712/51561	6
hsa04668	hsa04668	TNF signaling pathway	7/137	114/8622	0.00219892	0.011502	0.0085464	3659/3627/7188/330/6352/6364/6347	7
hsa05235	hsa05235	PD-L1 expression and PD-1 checkpoint pathway in cancer	6/137	89/8622	0.00284754	0.0145225	0.0107907	6772/7097/3932/3458/915/10125	6
hsa05163	hsa05163	Human cytomegalovirus infection	10/137	225/8622	0.00305406	0.0149555	0.0111124	6890/6891/3134/5880/1234/7188/5734/6352/6347/7852	10
hsa04660	hsa04660	T cell receptor signaling pathway	7/137	121/8622	0.00307907	0.0149555	0.0111124	5788/925/3932/3702/3458/915/10125	7
hsa04110	hsa04110	Cell cycle	8/137	157/8622	0.00347824	0.0165014	0.0122611	10403/699/890/891/4085/983/4175/990	8
hsa04657	hsa04657	IL-17 signaling pathway	6/137	94/8622	0.00374095	0.0173444	0.0128875	3627/7188/3458/6280/6364/6347	6
hsa05135	hsa05135	Yersinia infection	7/137	137/8622	0.00608696	0.0266092	0.0197715	58484/5880/3676/925/3606/3932/6347	7
hsa04064	hsa04064	NF-kappa B signaling pathway	6/137	104/8622	0.00613055	0.0266092	0.0197715	10673/7188/597/3932/330/6363	6
hsa04625	hsa04625	C-type lectin receptor signaling pathway	6/137	104/8622	0.00613055	0.0266092	0.0197715	6772/3659/2207/64581/51561/1959	6
hsa04623	hsa04623	Cytosolic DNA-sensing pathway	5/137	75/8622	0.00667557	0.0283712	0.0210808	9447/25939/3627/3606/6352	5
hsa04670	hsa04670	Leukocyte transendothelial migration	6/137	115/8622	0.00987279	0.0411031	0.030541	3689/4688/5880/3676/3702/7852	6
hsa04610	hsa04610	Complement and coagulation cascades	5/137	86/8622	0.0117342	0.047352	0.0351842	713/3689/714/712/719	5
hsa05134	hsa05134	Legionellosis	4/137	56/8622	0.011838	0.047352	0.0351842	58484/3689/7097/3606	4
